# Supplementary material for: The Influence of Polyploidy on the Evolution of Yeast Grown in a Sub-Optimal Carbon Source
Source: Mol Biol Evol. 2017 Jul 24;34(10):2690–703. doi: 10.1093/molbev/msx205 (PMC5850772; doi:10.1093/molbev/msx205)
Supplement: Supplementary Data [file msx205_Supp.zip]

Archive with 4 entries (4 files):
- msx205_Supp1.xlsx
- msx205_Supp2.xlsx
- msx205_SuppFigandTables.pdf
- msx205_SuppPrimers.xlsx
