# Supplementary material for: The Influence of Polyploidy on the Evolution of Yeast Grown in a Sub-Optimal Carbon Source
Source: Mol Biol Evol. 2017 Jul 24;34(10):2690–703. doi: 10.1093/molbev/msx205 (PMC5850772; doi:10.1093/molbev/msx205)
Supplement: Supplementary Data [file msx205_Supp.zip › msx205_Supp1.xlsx]

## Sheet: Log2Combined
Strain	HXT2	HXT3	HXT4	HXT67	SUC2	Mutation	Group	Ploidy	WGS
101	-0.450767	2.48727	5.33612	0.761663	0.774351	SNF3	SNF3	1N	yes
102	0.288882	1.45965	5.7855	0.197014	0.548254	MTH1	MTH1	1N	yes
103	-0.634728	1.4094	2.43777	0.337863	-0.135405	IPT1	IPT1	1N	yes
104	0.136259	1.60457	5.93704	0.255455	0.615008	MTH1	MTH1	1N	yes
105	-0.149446	1.53241	6.00961	0.218637	0.367795	MTH1	MTH1	1N	yes
106	-0.139025	1.27192	5.45253	0.356886	0.617093	MTH1	MTH1	1N	yes
108	-0.984418	1.08534	5.62518	0.531125	0.682169	MTH1	MTH1	1N	yes
109	-1.16252	0.79572	5.33642	0.647005	0.977433	MTH1	MTH1	1N	yes
110	-0.801041	0.807821	5.70463	0.287192	0.105541	MTH1	MTH1	1N	yes
111	-0.909633	1.06759	5.20388	0.500319	0.644255	MTH1	MTH1	1N	yes
112	-0.664337	0.963767	6.11563	0.326818	0.525742	MTH1	MTH1	1N	yes
113	-2.974	1.19774	-1.16466	0.681964	-1.0935	MOT3	MOT3	1N	yes
114	-3.25488	1.06083	-0.871042	0.511838	-1.29057	MOT3	MOT3	1N	yes
115	-0.142838	1.29579	5.64234	0.285296	0.304802	MTH1	MTH1	1N	no
116	-0.317323	0.942087	5.78505	0.403745	0.568358	MTH1	MTH1	1N	yes
117	-1.08087	1.11097	2.54172	0.215684	-0.380851	IPT1	IPT1	1N	yes
118	0.0848046	5.76987	6.96086	0.0678647	0.447591	SNF3	SNF3	1N	yes
119	-1.25135	1.01808	5.60442	0.493123	0.402512	MTH1	MTH1	1N	no
120	-3.47642	1.08222	-0.798088	0.44487	-0.951592	MOT3	MOT3	1N	yes
121	0.664152	3.71602	6.46327	0.413281	0.664374	SNF3	SNF3	1N	yes
122	-0.373925	0.943164	6.04989	0.410673	0.526964	MTH1	MTH1	1N	yes
124	-0.989501	0.977699	5.6123	0.356798	0.135705	MTH1	MTH1	1N	yes
126	-0.621013	0.935023	6.02901	0.307477	0.230252	MTH1	MTH1	1N	no
127	-0.957958	0.875561	6.08189	0.43381	0.538193	MTH1	MTH1	1N	yes
128	-0.591627	1.51863	5.94208	0.632095	0.598723	MTH1	MTH1	1N	yes
131	0.810522	0.895349	5.76106	-0.0740796	-0.0592971	MTH1	MTH1	1N	yes
132	-1.28694	0.0719027	1.44844	0.892518	-0.490754	IPT1/HXT67	Other	1N	yes
201	-3.00245	0.940885	-0.898194	1.57945	-2.65143	HXT67	HXT67	2N	no
202	-0.689732	1.9985	5.1845	0.711904	0.550531	SNF3	SNF3	2N	yes
203	-0.89078	4.97969	6.27283	1.16068	0.772154	SNF3	SNF3	2N	yes
204	-1.26453	1.03373	2.91711	0.725036	0.162441	RGT2	RGT2	2N	yes
205	-2.23512	1.07949	-0.642462	1.9102	-2.32922	HXT67	HXT67	2N	yes
206	-0.597991	4.75598	6.08622	1.355	0.79558	SNF3	SNF3	2N	yes
207	-2.3101	0.606725	3.05133	1.83438	-0.580411	SNF3/HXT67	Other	2N	yes
208	-0.79431	3.32448	6.08576	0.601872	0.563179	SNF3	SNF3	2N	yes
209	-1.18916	3.09566	5.85134	0.8841	0.763366	SNF3	SNF3	2N	yes
210	-2.46527	0.973846	3.8792	0.55348	0.348404	SNF3	SNF3	2N	yes
211	-1.66474	3.27356	5.6002	0.630955	0.588539	SNF3	SNF3	2N	yes
212	-2.05036	0.257335	-1.39622	2.15978	-2.5119	HXT67	HXT67	2N	yes
213	-2.16642	1.27082	3.87403	0.927579	0.278016	SNF3	SNF3	2N	yes
214	-1.82776	2.5478	5.42479	1.05239	0.725262	SNF3	SNF3	2N	yes
215	-1.25901	2.96209	5.78611	0.547121	0.449381	SNF3	SNF3	2N	no
216	-1.59771	2.97044	4.93997	0.383902	0.211863	SNF3	SNF3	2N	no
217	-4.88772	0.860524	-1.52819	1.42199	-1.62637	HXT67	HXT67	2N	no
218	-2.74627	0.128668	-1.4193	1.98985	-2.47244	HXT67	HXT67	2N	yes
219	-1.90867	1.90885	4.72519	0.756183	0.335694	SNF3	SNF3	2N	yes
220	-1.25852	3.23758	5.50316	0.719037	0.276429	SNF3	SNF3	2N	no
221	-1.13523	4.31279	6.14068	0.724434	0.634672	SNF3	SNF3	2N	yes
222	-2.25897	0.837698	3.90184	0.523747	0.335326	SNF3	SNF3	2N	yes
223	-1.11281	3.66889	6.01796	0.563314	0.659566	SNF3	SNF3	2N	yes
224	-1.32151	3.71164	5.74994	0.445099	0.343367	SNF3	SNF3	2N	yes
225	-1.20928	4.32757	5.80571	0.587509	0.707788	SNF3	SNF3	2N	yes
226	-1.34646	4.05775	5.56963	0.38803	0.390356	SNF3	SNF3	2N	yes
227	-1.83866	1.72659	4.55899	0.330026	0.275334	SNF3	SNF3	2N	yes
228	-4.68936	0.659711	-1.41927	1.82226	-1.52661	HXT67	HXT67	2N	no
229	-2.40215	1.83898	4.14581	0.324291	0.287118	SNF3	SNF3	2N	no
230	-2.30491	0.219898	-1.10136	1.74385	-2.26472	HXT67	HXT67	2N	no
231	-1.57888	3.32	6.79752	0.137852	0.404924	SNF3	SNF3	2N	no
233	0.225628	2.59614	5.14293	-0.135651	0.311441	SNF3	SNF3	2N	yes
301	-4.76237	0.896071	3.5259	0.89542	-0.30639	SNF3	SNF3	4N	no
302	-0.533739	3.1394	4.81423	0.857427	-0.684031	SNF3	SNF3	4N	no
303	-0.504416	4.44241	7.10231	0.969919	-0.104523	SNF3	SNF3	4N	no
304	-2.21295	0.986334	4.73094	0.886935	0.765997	SNF3	SNF3	4N	yes
305	-2.16279	0.971161	4.44884	0.819955	-0.26324	SNF3	SNF3	4N	yes
306	-2.47515	0.411927	3.18093	0.606833	0.84463	Unknown	Unknown	4N	yes
307	-2.90002	2.51312	5.58148	0.639045	0.0186573	SNF3	SNF3	4N	yes
308	0.237474	3.42287	6.39721	0.504288	-0.417313	SNF3	SNF3	4N	no
309	-3.29945	0.406651	4.46856	0.93618	0.792685	SNF3	SNF3	4N	yes
310	-2.93327	0.59921	5.20282	0.495979	0.590807	SNF3	SNF3	4N	yes
311	-3.03976	0.750972	4.02065	0.95594	0.231519	SNF3	SNF3	4N	yes
312	-2.5192	0.400883	-0.672312	3.0094	-1.22819	HXT67	HXT67	4N	yes
313	-3.14646	0.529038	3.68968	0.576695	0.50987	SNF3	SNF3	4N	yes
314	-0.613843	-0.0775043	1.78184	0.0159598	-0.165117	Unknown	Unknown	4N	yes
315	-3.34255	0.625757	3.31383	0.227929	-0.901222	RGT2	RGT2	4N	yes
316	-0.236971	1.08007	2.91993	0.457543	-0.725654	RGT2	RGT2	4N	yes
317	-3.56813	-0.120917	-1.42927	1.61583	-1.93408	HXT67	HXT67	4N	no
318	-0.205943	4.70247	8.11625	0.800258	1.98735	SNF3	SNF3	4N	no
319	-2.42136	0.667623	-0.689456	1.65466	-1.775	HXT67	HXT67	4N	yes
320	-1.77596	0.568008	-0.310396	1.56844	-2.64805	HXT67	HXT67	4N	yes
321	-1.61396	0.105208	1.8545	0.0048525	-0.231803	Unknown	Unknown	4N	yes
322	-0.479057	6.37044	7.34422	0.124788	-0.61936	SNF3	SNF3	4N	yes
323	-2.19091	1.2785	4.06784	0.386128	-0.54414	SNF3	SNF3	4N	yes
324	-0.52308	0.800169	5.20138	0.521064	0.283754	RGT1	Other	4N	yes
325	-4.83839	-0.786364	0.26922	2.45618	-0.855998	HXT67	HXT67	4N	yes
326	-2.43244	-0.28533	-0.948979	1.7828	-1.82047	HXT67	HXT67	4N	yes
327	-3.7379	-0.0229749	2.37111	0.326561	-0.216726	MTH1	MTH1	4N	yes
328	-3.82528	-0.0500225	-1.31211	2.05599	-1.26505	HXT67	HXT67	4N	yes
329	-3.16073	-0.342455	-0.135093	-0.0576786	-1.1067	TOR2	Other	4N	yes
330	-3.66031	-0.134036	-0.719459	1.47027	-0.720132	HXT67	HXT67	4N	no
331	-2.21255	4.33861	6.47709	0.228624	-0.133283	SNF3	SNF3	4N	yes
332	-4.5401	0.0332565	-1.17863	2.30171	-1.08959	HXT67	HXT67	4N	yes
333	-3.77964	-0.203764	-0.680589	2.33436	-1.2528	HXT67	HXT67	4N	yes
334	-0.867683	0.316615	1.51061	2.00193	0.338571	TOR2	Other	4N	yes
335	-2.77144	-1.56348	-0.803187	1.9257	-0.64253	HXT67	HXT67	4N	yes
336	-3.62696	-0.572733	-0.857441	1.93195	-0.00380429	HXT67	HXT67	4N	yes
337	-4.94998	-0.711972	-1.23443	2.07238	-0.930614	HXT67	HXT67	4N	yes
5999	-0.640921	0.547499	0.568612	0.281247	0.299304	Parent	Parent	1N	yes
6006	0	0	0	0	0	Parent	Parent	2N	yes
6040	-0.138095	0.60672	0.768211	-0.00133309	0.035809	Parent	Parent	4N	yes

## Sheet: HXT2
Strain	Normalized Expression (HXT2/ACT1)							Relative Expression (6006)	Error Propogation (6006)	ttest (6006)
	Rep1	Rep2	Rep3	Rep4	Rep5	Average	SEM
101	0.170708	0.332461				0.251584	0.0808764	0.731654	0.235203	0.625093
102	0.281128	0.559048				0.420088	0.13896	1.22169	0.40412	0.736711
103	0.112568	0.330363				0.221466	0.108897	0.644062	0.316694	0.553901
104	0.26901	0.486824				0.377917	0.108907	1.09905	0.316721	0.86663
105	0.284823	0.335218				0.310021	0.0251978	0.901597	0.0732797	0.842238
106	0.193843	0.430693				0.312268	0.118425	0.908133	0.344402	0.880043
108	0.15596	0.191631				0.173796	0.0178354	0.50543	0.0518686	0.343282
109	0.194057	0.113167				0.153612	0.0404446	0.446732	0.11762	0.301519
110	0.132528	0.262175				0.197352	0.0648236	0.573935	0.188519	0.430517
111	0.154619	0.211465				0.183042	0.028423	0.532321	0.0826594	0.369676
112	0.268236	0.165697				0.216967	0.0512694	0.630979	0.149101	0.481268
113	0.0395542	0.0479736				0.0437639	0.00420969	0.127273	0.0122425	0.130057
114	0.026249	0.0457939				0.0360215	0.00977243	0.104757	0.02842	0.12291
115	0.263806	0.359082				0.311444	0.0476379	0.905735	0.13854	0.852516
116	0.255093	0.296838				0.275965	0.0208722	0.802558	0.0607001	0.691069
117	0.0721376	0.252976				0.162557	0.090419	0.472744	0.262955	0.365281
118	0.29249	0.436862				0.364676	0.0721859	1.06054	0.20993	0.909217
119	0.0909036	0.197974				0.144439	0.053535	0.420054	0.15569	0.288103
120	0.0388649	0.0229227				0.0308938	0.00797109	0.0898449	0.0231814	0.118413
121	0.238752	0.851025				0.544889	0.306137	1.58464	0.890301	0.631974
122	0.284528	0.246168				0.265348	0.0191803	0.77168	0.0557798	0.646673
124	0.0774299	0.268939				0.173184	0.0957545	0.503652	0.278472	0.398858
126	0.137484	0.309678				0.223581	0.086097	0.650214	0.250386	0.533317
127	0.169365	0.18466				0.177013	0.00764771	0.514785	0.0222409	0.350354
128	0.215108	0.241255				0.228182	0.0130733	0.663594	0.0380195	0.505141
131	0.675218	0.530928				0.603073	0.0721448	1.75385	0.20981	0.195764
132	0.130677	0.151161				0.140919	0.0102421	0.409819	0.0297859	0.268254
201	0.0782988	0.00751952				0.0429092	0.0353897	0.124788	0.10292	0.130282
202	0.111672	0.31469				0.213181	0.101509	0.619969	0.295206	0.518841
203	0.12335	0.247551				0.18545	0.0621005	0.539323	0.1806	0.394329
204	0.0614388	0.224812				0.143126	0.0816868	0.416235	0.23756	0.310007
205	0.13639	0.00968336				0.0730365	0.0633531	0.212403	0.184242	0.173558
206	0.164504	0.289851				0.227177	0.0626731	0.660674	0.182265	0.523361
207	0.0838203	0.0548546				0.0693374	0.0144829	0.201646	0.0421188	0.157155
208	0.108516	0.288033				0.198275	0.0897585	0.576619	0.261034	0.45951
209	0.0678068	0.233796				0.150801	0.0829947	0.438558	0.241364	0.328506
210	0.0449039	0.0796297				0.0622668	0.0173629	0.181083	0.0504946	0.149194
211	0.108909	0.107996				0.108453	0.00045667	0.3154	0.00132808	0.210129
212	0.159353	0.00667781				0.0830155	0.0763377	0.241424	0.222004	0.197032
213	0.0623196	0.0908774				0.0765985	0.0142789	0.222763	0.0415257	0.165877
214	0.0758771	0.117854				0.0968655	0.0209884	0.281703	0.0610382	0.193471
215	0.0966565	0.190692				0.143674	0.0470177	0.417831	0.136736	0.282904
216	0.116755	0.110467				0.113611	0.0031439	0.330401	0.00914303	0.218424
217	0.0185472	0.00468329				0.0116153	0.00693196	0.0337793	0.0201594	0.103054
218	0.0946044	0.00788997				0.0512472	0.0433572	0.149036	0.126091	0.140021
219	0.105119	0.0780463				0.0915824	0.0135361	0.266338	0.0393656	0.185493
220	0.126132	0.161314				0.143723	0.0175911	0.417973	0.0511581	0.274615
221	0.145591	0.1675				0.156546	0.0109546	0.455264	0.031858	0.301443
222	0.0834594	0.0602187				0.0718391	0.0116204	0.208921	0.0337941	0.160034
223	0.180508	0.137487				0.158998	0.0215106	0.462394	0.0625567	0.308324
224	0.110478	0.164688				0.137583	0.0271051	0.400117	0.0788265	0.263776
225	0.131657	0.165769				0.148713	0.0170563	0.432485	0.0496027	0.284972
226	0.162841	0.107607				0.135224	0.0276173	0.393256	0.0803161	0.259252
227	0.0694796	0.122793				0.0961362	0.0266566	0.279582	0.0775222	0.193018
228	0.0152869	0.0113676				0.0133272	0.00195961	0.0387581	0.0056989	0.104351
229	0.0696389	0.060465				0.065052	0.00458695	0.189183	0.0133397	0.152098
230	0.129618	0.0095565				0.0695875	0.060031	0.202373	0.174581	0.167252
231	0.0955067	0.1347				0.115103	0.0195967	0.334742	0.0569907	0.221762
233	0.426197	0.377939				0.402068	0.0241291	1.16929	0.0701718	0.733146
301	0.0146876	0.0106515				0.0126695	0.00201801	0.0368453	0.00586875	0.103861
302	0.373093	0.101954				0.237524	0.13557	0.690762	0.394261	0.637556
303	0.301433	0.183369				0.242401	0.0590319	0.704946	0.171676	0.574339
304	0.12882	0.0195147				0.0741675	0.0546528	0.215693	0.15894	0.170466
305	0.112271	0.041312				0.0767914	0.0354794	0.223323	0.10318	0.168065
306	0.0742711	0.0494129				0.061842	0.0124291	0.179848	0.0361461	0.14861
307	0.0520085	0.0401247				0.0460666	0.00594191	0.13397	0.0172801	0.132268
308	0.237867	0.572898				0.405383	0.167515	1.17893	0.487166	0.806677
309	0.0621109	0.00774049				0.0349257	0.0271852	0.10157	0.0790595	0.122178
310	0.0717795	0.0182543				0.0450169	0.0267626	0.130917	0.0778306	0.131633
311	0.0713359	0.0122917				0.0418138	0.0295221	0.121602	0.0858556	0.128703
312	0.114766	0.00519858				0.0599822	0.0547836	0.174439	0.159321	0.153187
313	0.0661148	0.0115511				0.0388329	0.0272819	0.112933	0.0793406	0.125763
314	0.299928	0.149462				0.224695	0.0752332	0.653454	0.218792	0.52588
315	0.0414883	0.026307				0.0338976	0.00759065	0.0985804	0.022075	0.121027
316	0.0888211	0.494722				0.291771	0.20295	0.848525	0.590217	0.855616
317	0.0388533	0.019129				0.0289912	0.00986215	0.0843116	0.0286809	0.116783
318	0.382775	0.213454				0.298115	0.0846603	0.866972	0.246208	0.808633
319	0.0139375	0.114445				0.0641914	0.0502539	0.18668	0.146147	0.156408
320	0.0313534	0.169459				0.100406	0.0690527	0.291999	0.200818	0.217298
321	0.150208	0.0744686				0.112338	0.0378696	0.3267	0.110132	0.220491
322	0.335588	0.15781				0.246699	0.0888891	0.717446	0.258506	0.614947
323	0.120233	0.0303856				0.0753091	0.0449236	0.219013	0.130646	0.168368
324	0.406527	0.0720431				0.239285	0.167242	0.695885	0.48637	0.680353
325	0.0198704	0.0041681				0.0120192	0.00785114	0.0349541	0.0228325	0.103344
326	0.120782	0.00661866				0.0637001	0.0570815	0.185252	0.166003	0.158561
327	0.0348582	0.0166869				0.0257726	0.00908565	0.0749513	0.0264227	0.114094
328	0.0336805	0.0148353				0.0242579	0.0094226	0.0705464	0.0274027	0.112849
329	0.0601584	0.0167427				0.0384505	0.0217079	0.111821	0.0631305	0.125212
330	0.0414046	0.0129887				0.0271966	0.0142079	0.0790927	0.0413193	0.115258
331	0.123822	0.0245536				0.074188	0.0496345	0.215752	0.144346	0.168473
332	0.0186338	0.010926				0.0147799	0.00385391	0.0429827	0.0112079	0.105436
333	0.0207967	0.0292786				0.0250377	0.00424095	0.0728142	0.0123335	0.11351
334	0.335838	0.0410472				0.188443	0.147396	0.548026	0.428653
335	0.095105	0.00561657				0.0503608	0.0447442	0.146458	0.130124	0.139399
336	0.041679	0.0139862				0.0278326	0.0138464	0.0809423	0.0402679	0.115793
337	0.0167348	0.00551446				0.0111246	0.00561015	0.0323524	0.0163154	0.102702
5999	0.0269781	0.178505	0.0836508	0.721997	0.0914538	0.220517	0.12769	0.641304	0.371346
6006	0.0646834	0.191115	0.919334	0.105431	0.438723	0.343857	0.157843	1	0.459037
6040	0.0279661	0.324211	0.909216	0.177804	0.12315	0.31247	0.15671	0.908718	0.455743

## Sheet: HXT3
Strain	Normalized Expression (HXT3/ACT1)							Relative Expression (6006)	Error Propogation (6006)	ttest (6006)
	Rep1	Rep2	Rep3	Rep4	Rep5	Average	SEM
101	0.0281911	0.0115453				0.0198682	0.00832289	5.60718	2.34888	0.294975
102	0.0159658	0.00352549				0.00974566	0.00622017	2.75041	1.75545	0.497401
103	0.014944	0.00388017				0.00941206	0.0055319	2.65626	1.56121	0.47626
104	0.0174721	0.00407901				0.0107755	0.00669652	3.04106	1.88989	0.471888
105	0.0167818	0.00371784				0.0102498	0.00653198	2.89269	1.84345	0.488177
106	0.0140778	0.00303536				0.00855656	0.0055212	2.41482	1.55819	0.527239
108	0.0126567	0.00238033				0.00751853	0.00513819	2.12187	1.4501	0.578442
109	0.0102394	0.0020627				0.00615105	0.00408835	1.73594	1.15381	0.6374
110	0.00993543	0.00247029				0.00620286	0.00373257	1.75056	1.0534	0.603542
111	0.00992364	0.00492962				0.00742663	0.00249701	2.09594	0.704702	0.33275
112	0.0113017	0.00252014				0.00691093	0.00439079	1.9504	1.23916	0.58065
113	0.013043	0.00321251				0.00812774	0.00491523	2.2938	1.38717	0.517708
114	0.0120245	0.00275931				0.00739188	0.00463257	2.08613	1.3074	0.555197
115	0.0142227	0.00317596				0.00869933	0.00552337	2.45512	1.5588	0.518204
116	0.0107061	0.00290965				0.00680785	0.00389821	1.92131	1.10015	0.551702
117	0.0110231	0.00428354				0.00765332	0.00336978	2.15991	0.951016	0.422964
118	0.193492	0.193184				0.193338	0.000153749	54.5637	0.043391	6.02837e-09
119	0.0113031	0.00304905				0.00717608	0.00412702	2.02522	1.16472	0.535602
120	0.0125762	0.00242848				0.00750232	0.00507384	2.1173	1.43193	0.575698
121	0.0448248	0.0483023				0.0465635	0.00173875	13.1411	0.490707	0.00205412
122	0.0109041	0.00272182				0.00681294	0.00409112	1.92274	1.15459	0.567173
124	0.0102766	0.00367939				0.00697799	0.0032986	1.96932	0.930928	0.476829
126	0.0102627	0.00328652				0.0067746	0.00348808	1.91192	0.984403	0.517314
127	0.00922806	0.00377405				0.00650106	0.002727	1.83472	0.769612	0.46038
128	0.017074	0.0032307				0.0101524	0.00692166	2.86519	1.95342	0.512081
131	0.00936799	0.00381369				0.00659084	0.00277715	1.86006	0.783764	0.456451
132	0.00462372	0.00282512				0.00372442	0.000899304	1.0511	0.253801	0.909423
201	0.0116803	0.00192408				0.00680218	0.00487811	1.9197	1.37669	0.623696
202	0.0212205	0.00709682				0.0141587	0.00706185	3.99584	1.99299	0.368182
203	0.197885	0.0257199				0.111802	0.0860826	31.5528	24.2941	0.427636
204	0.0090943	0.00541438				0.00725434	0.00183996	2.04731	0.519271	0.236718
205	0.0123674	0.00260881				0.00748811	0.0048793	2.11329	1.37703	0.564209
206	0.168902	0.0225842				0.095743	0.0731588	27.0205	20.6468	0.426972
207	0.00871128	0.00208033				0.0053958	0.00331548	1.5228	0.93569	0.676083
208	0.0516329	0.0193597				0.0354963	0.0161366	10.0177	4.55406	0.296293
209	0.0407418	0.0198384				0.0302901	0.0104517	8.54844	2.94966	0.233339
210	0.0110558	0.00286298				0.00695938	0.0040964	1.96407	1.15608	0.55334
211	0.0579608	0.0105697				0.0342652	0.0236956	9.6703	6.68734	0.417826
212	0.00588844	0.00258207				0.00423525	0.00165319	1.19527	0.466561	0.764805
213	0.0147663	0.00233382				0.00855006	0.00621624	2.41299	1.75434	0.566347
214	0.0284923	0.0129466				0.0207195	0.00777286	5.84742	2.19365	0.264177
215	0.0466835	0.00853981				0.0276117	0.0190718	7.79253	5.38244	0.425964
216	0.050675	0.00486888				0.0277719	0.022903	7.83776	6.46367	0.481777
217	0.0109983	0.00186901				0.00643365	0.00456463	1.8157	1.28823	0.639597
218	0.00538942	0.00235835				0.00387388	0.00151553	1.09328	0.427713	0.877611
219	0.0244671	0.00214422				0.0133057	0.0111614	3.75511	3.14997	0.54164
220	0.0602026	0.00663991				0.0334213	0.0267814	9.43212	7.55821	0.46498
221	0.125597	0.0152414				0.0704193	0.055178	19.8737	15.5723	0.439099
222	0.0109417	0.00172362				0.00633266	0.00460904	1.7872	1.30076	0.65279
223	0.0778428	0.0122912				0.045067	0.0327758	12.7188	9.24995	0.425173
224	0.0768234	0.0160214				0.0464224	0.030401	13.1013	8.57974	0.392336
225	0.129007	0.0132823				0.0711448	0.0578625	20.0784	16.3299	0.450621
226	0.108142	0.00987638				0.059009	0.0491327	16.6535	13.8662	0.461422
227	0.0210057	0.00244742				0.0117266	0.00927914	3.30946	2.61875	0.538645
228	0.00893072	0.0022646				0.00559766	0.00333306	1.57977	0.940654	0.647859
229	0.023735	0.00161817				0.0126766	0.0110584	3.57758	3.1209	0.55976
230	0.00605258	0.00220095				0.00412677	0.00192581	1.16465	0.543501	0.822798
231	0.0547483	0.0160238				0.0353861	0.0193623	9.98662	5.46439	0.346952
233	0.0289008	0.0139501				0.0214254	0.00747535	6.04666	2.10969	0.244946
301	0.0106561	0.00253218				0.00659414	0.00406195	1.86099	1.14636	0.587072
302	0.0568217	0.00562317				0.0312224	0.0255993	8.81156	7.2246	0.47489
303	0.0963875	0.0576916				0.0770395	0.019348	21.742	5.46036	0.162677
304	0.0109055	0.00313423				0.00701988	0.00388565	1.98114	1.0966	0.529781
305	0.0108123	0.0030806				0.00694644	0.00386584	1.96042	1.09101	0.535152
306	0.00765312	0.00177546				0.00471429	0.00293883	1.33046	0.829393	0.761697
307	0.0216479	0.0188069				0.0202274	0.00142051	5.70855	0.400895	0.00495888
308	0.0597488	0.0162542				0.0380015	0.0217473	10.7247	6.1375	0.357762
309	0.00752455	0.00186961				0.00469708	0.00282747	1.32561	0.797965	0.756772
310	0.00839871	0.00233683				0.00536777	0.00303094	1.51489	0.85539	0.655271
311	0.00930541	0.00262098				0.0059632	0.00334221	1.68293	0.943236	0.598439
312	0.00643492	0.00292176				0.00467834	0.00175658	1.32032	0.49574	0.646205
313	0.00710688	0.00311899				0.00511293	0.00199394	1.44297	0.562729	0.576351
314	0.00533286	0.00138317				0.00335802	0.00197485	0.947696	0.557339	0.944056
315	0.00754671	0.0033882				0.00546746	0.00207925	1.54302	0.586805	0.518114
316	0.0110617	0.00392055				0.00749113	0.00357058	2.11414	1.00769	0.45734
317	0.00491539	0.00160156				0.00325847	0.00165691	0.919603	0.467612	0.901141
318	0.126325	0.0581884				0.0922567	0.0340683	26.0366	9.61472	0.233056
319	0.0102269	0.00103002				0.00562844	0.00459843	1.58845	1.29776	0.729493
320	0.00738092	0.00312494				0.00525293	0.00212799	1.48248	0.60056	0.567639
321	0.00550934	0.00211346				0.0038114	0.00169794	1.07565	0.47919	0.908677
322	0.322669	0.263654				0.293161	0.0295074	82.7357	8.32756	0.0642424
323	0.0107537	0.00643772				0.00859569	0.00215797	2.42587	0.60902	0.201464
324	0.00703868	0.00530142				0.00617005	0.000868629	1.7413	0.245143	0.144264
325	0.00286735	0.00124154				0.00205445	0.000812903	0.579803	0.229417	0.355618
326	0.00447288	0.00134213				0.00290751	0.00156538	0.820554	0.441779	0.77406
327	0.00486158	0.00211315				0.00348737	0.00137421	0.984201	0.387829	0.977653
328	0.00493273	0.00191246				0.0034226	0.00151013	0.965921	0.426189	0.954906
329	0.00415636	0.00143291				0.00279463	0.00136172	0.788698	0.384304	0.710241
330	0.0045874	0.00187055				0.00322898	0.00135843	0.911278	0.383374	0.874357
331	0.042175	0.101207				0.0716911	0.0295161	20.2326	8.33001	0.259737
332	0.00555075	0.0017012				0.00362598	0.00192478	1.02332	0.543209	0.974479
333	0.00418433	0.00196893				0.00307663	0.0011077	0.868282	0.312614	0.791273
334	0.00279547	0.00603034				0.00441291	0.00161744	1.24541	0.456471	0.704173
335	0.00133495	0.00106272				0.00119883	0.000136114	0.338334	0.0384139	0.12303
336	0.00306711	0.00169758				0.00238234	0.000684767	0.672342	0.193254	0.4402
337	0.00250732	0.001819				0.00216316	0.000344158	0.610485	0.0971278	0.324647
5999	0.0152674	0.00212004	0.00255538	0.00343826	0.00251279	0.00517878	0.00253136	1.46155	0.714399
6006	0.00831903	0.00179721	0.00260005	0.00248425	0.0025162	0.00354335	0.00120255	1	0.339383
6040	0.012178	0.00432042	0.00575305	0.00213739	0.00259001	0.00539579	0.00181346	1.52279	0.511792

## Sheet: HXT4
Strain	Normalized Expression (HXT4/ACT1)							Relative Expression (6006)	Error Propogation (6006)	ttest (6006)
	Rep1	Rep2	Rep3	Rep4	Rep5	Average	SEM
101	0.114841	0.203642				0.159241	0.0444003	40.3954	11.2632	0.177236
102	0.220998	0.213875				0.217437	0.00356165	55.1581	0.903498	0.00899885
103	0.0270482	0.0156684				0.0213583	0.00568991	5.41804	1.44338	0.198337
104	0.228677	0.25436				0.241518	0.0128416	61.267	3.25759	0.0340823
105	0.255373	0.252583				0.253978	0.00139527	64.4277	0.353944	0.000853056
106	0.156496	0.188749				0.172623	0.0161267	43.7899	4.09092	0.0604239
108	0.161178	0.22796				0.194569	0.033391	49.3571	8.47045	0.110318
109	0.187468	0.13108				0.159274	0.0281939	40.4037	7.15207	0.1142
110	0.183754	0.227414				0.205584	0.02183	52.1514	5.5377	0.0685058
111	0.126177	0.164411				0.145294	0.0191169	36.8574	4.84947	0.0853679
112	0.252549	0.294143				0.273346	0.0207974	69.3408	5.27577	0.0489104
113	0.00221142	0.00130545				0.00175843	0.000452987	0.446069	0.114911	0.0375053
114	0.0029767	0.00133396				0.00215533	0.000821369	0.546752	0.20836	0.213667
115	0.195597	0.198195				0.196896	0.00129853	49.9474	0.329403	0.000879923
116	0.232269	0.202469				0.217369	0.0149001	55.141	3.77978	0.0441185
117	0.0170884	0.0288196				0.022954	0.00586555	5.82284	1.48794	0.18796
118	0.267533	0.714625				0.491079	0.223546	124.574	56.7078	0.27389
119	0.136728	0.246849				0.191788	0.0550601	48.6518	13.9673	0.181487
120	0.00309449	0.00143975				0.00226712	0.00082737	0.575111	0.209882	0.23588
121	0.35258	0.343072				0.347826	0.00475396	88.2346	1.20596	0.00798157
122	0.238453	0.283886				0.261169	0.0227166	66.2519	5.76261	0.0559525
124	0.0790043	0.306672				0.192838	0.113834	48.9181	28.8767	0.345265
126	0.223596	0.291236				0.257416	0.0338199	65.2999	8.57924	0.0843754
127	0.212948	0.321107				0.267028	0.0540796	67.738	13.7186	0.129035
128	0.220092	0.264636				0.242364	0.0222719	61.4816	5.64982	0.0591644
131	0.260546	0.167022				0.213784	0.046762	54.2315	11.8623	0.139546
132	0.0191591	0.00235769				0.0107584	0.00840069	2.72912	2.13104	0.565791
201	0.00304893	0.00118136				0.00211515	0.000933789	0.536558	0.236878	0.251527
202	0.108403	0.178308				0.143356	0.0349524	36.3656	8.86651	0.15631
203	0.273885	0.33574				0.304813	0.0309274	77.3231	7.84548	0.065139
204	0.0137002	0.0458513				0.0297757	0.0160756	7.55334	4.07796	0.354125
205	0.00364747	0.00140325				0.00252536	0.00112211	0.640619	0.284651	0.405279
206	0.262046	0.273614				0.26783	0.00578428	67.9416	1.46732	0.0131659
207	0.0355399	0.0298177				0.0326788	0.00286112	8.28977	0.725792	0.0554368
208	0.23779	0.297697				0.267743	0.0299538	67.9196	7.5985	0.0718975
209	0.159884	0.295295				0.22759	0.0677054	57.7337	17.1751	0.187122
210	0.0494604	0.066553				0.0580067	0.00854631	14.7148	2.16798	0.0986992
211	0.162954	0.219502				0.191228	0.0282738	48.5096	7.17234	0.0952871
212	0.00184887	0.0011465				0.00149768	0.000351188	0.379924	0.0890872	0.0139432
213	0.076163	0.0394357				0.0577994	0.0183637	14.6622	4.65839	0.208939
214	0.122687	0.215985				0.169336	0.0466489	42.9562	11.8336	0.17497
215	0.190405	0.244652				0.217528	0.0271235	55.1813	6.88053	0.080312
216	0.109821	0.132189				0.121005	0.0111839	30.6959	2.83707	0.0601071
217	0.00154833	0.0011852				0.00136676	0.000181568	0.346713	0.046059	0.00700646
218	0.00177088	0.00117695				0.00147391	0.000296966	0.373894	0.0753326	0.0101862
219	0.108539	0.0999952				0.104267	0.00427211	26.4499	1.08372	0.0248746
220	0.17938	0.178197				0.178788	0.000591713	45.354	0.150102	4.40138e-07
221	0.264332	0.291935				0.278134	0.0138019	70.5553	3.50118	0.0317734
222	0.0593247	0.0585241				0.0589244	0.000400299	14.9476	0.101546	4.51113e-08
223	0.208109	0.302797				0.255453	0.0473437	64.8019	12.0099	0.118411
224	0.189395	0.234891				0.212143	0.0227478	53.8152	5.77054	0.069145
225	0.266119	0.174888				0.220504	0.0456154	55.9362	11.5715	0.13212
226	0.216208	0.158228				0.187218	0.0289904	47.4924	7.35412	0.0997753
227	0.0888114	0.0970321				0.0929217	0.00411031	23.5719	1.04268	0.0268712
228	0.00155509	0.00139279				0.00147394	8.11538e-05	0.3739	0.0205866	0.0093765
229	0.0944427	0.045119				0.0697808	0.0246619	17.7016	6.25608	0.228025
230	0.00236188	0.00131274				0.00183731	0.00052457	0.466078	0.13307	0.0608307
231	0.402397	0.474628				0.438513	0.0361156	111.239	9.1616	0.0527383
233	0.219255	0.0593121				0.139283	0.0799713	35.3326	20.2867	0.339748
301	0.0448732	0.0459415				0.0454074	0.000534144	11.5187	0.135498	6.98089e-06
302	0.0919079	0.129903				0.110905	0.0189973	28.1338	4.81913	0.111667
303	0.51654	0.566792				0.541666	0.0251259	137.407	6.37379	0.0296545
304	0.10538	0.103987				0.104684	0.000696097	26.5555	0.176582	1.99599e-05
305	0.0608625	0.11132				0.0860913	0.0252288	21.8392	6.39989	0.189552
306	0.03166	0.0398405				0.0357503	0.00409023	9.06892	1.03758	0.0770227
307	0.150681	0.226845				0.188763	0.0380819	47.8844	9.66041	0.129303
308	0.422252	0.242265				0.332258	0.0899936	84.2854	22.8291	0.170307
309	0.0934734	0.0810786				0.087276	0.00619739	22.1397	1.57212	0.0457563
310	0.105129	0.185246				0.145187	0.0400585	36.8303	10.1618	0.175876
311	0.0419437	0.086021				0.0639823	0.0220386	16.2307	5.59064	0.223783
312	0.00208051	0.00286679				0.00247365	0.00039314	0.6275	0.0997295	0.0857322
313	0.0346173	0.0671146				0.0508659	0.0162487	12.9034	4.12187	0.21189
314	0.0204683	0.00664241				0.0135554	0.00691296	3.43865	1.75364	0.395802
315	0.0294796	0.0489203				0.0392	0.00972039	9.94402	2.46581	0.170316
316	0.037973	0.021695				0.029834	0.00813903	7.56812	2.06466	0.192563
317	0.00157485	0.00135268				0.00146377	0.000111086	0.37132	0.0281797	0.00884064
318	0.813598	1.3741				1.09385	0.280252	277.482	71.0928	0.160224
319	0.00195716	0.00293169				0.00244443	0.000487263	0.620088	0.123606	0.115767
320	0.00198002	0.0043779				0.00317896	0.00119894	0.80642	0.304141	0.639586
321	0.0193045	0.00920665				0.0142556	0.0050489	3.61627	1.28078	0.286904
322	0.498466	0.782639				0.640553	0.142087	162.492	36.0438	0.139793
323	0.0398415	0.0923779				0.0661097	0.0262682	16.7703	6.66356	0.254391
324	0.130456	0.159628				0.145042	0.014586	36.7935	3.70009	0.0652526
325	0.00189858	0.00760303				0.0047508	0.00285222	1.20516	0.723536	0.824573
326	0.00229785	0.00178612				0.00204198	0.000255868	0.517999	0.0649072	0.0240296
327	0.0115124	0.0292753				0.0203938	0.00888147	5.17339	2.253	0.314247
328	0.0015251	0.00165008				0.00158759	6.24891e-05	0.402731	0.0158519	0.0113332
329	0.00485712	0.00232226				0.00358969	0.00126743	0.910611	0.321514	0.830819
330	0.00270813	0.0020801				0.00239411	0.000314015	0.607325	0.0796575	0.0559218
331	0.192191	0.510154				0.351172	0.158981	89.0834	40.3295	0.273341
332	0.00151772	0.00196526				0.00174149	0.000223769	0.441771	0.0567644	0.0131526
333	0.00146835	0.00345064				0.0024595	0.000991147	0.623911	0.251429	0.342705
334	0.00605839	0.0164059				0.0112321	0.00517374	2.8493	1.31245	0.390969
335	0.00315156	0.00136669				0.00225913	0.000892432	0.573082	0.226387	0.261236
336	0.00295416	0.00139733				0.00217575	0.000778413	0.551931	0.197463	0.199039
337	0.0021786	0.00117222				0.00167541	0.000503192	0.425009	0.127647	0.0449072
5999	0.00971225	0.00609736	0.00468853	0.00503483	0.00369931	0.00584646	0.00103964	1.4831	0.26373
6006	0.00180779	0.00443877	0.00431619	0.00459126	0.00455631	0.00394206	0.00053575	1	0.135906
6040	0.00569553	0.0119762	0.00831834	0.00251949	0.00506018	0.00671395	0.00160672	1.70316	0.407585

## Sheet: HXT67
Strain	Normalized Expression (HXT6/7/ACT1)							Relative Expression (6006)	Error Propogation (6006)	ttest (6006)
	Rep1	Rep2	Rep3	Rep4	Rep5	Average	SEM
101	4.56234	6.09134				5.32684	0.7645	1.69544	0.243327	0.139266
102	3.64433	3.55884				3.60158	0.0427438	1.14632	0.0136046	0.43271
103	4.1254	3.81647				3.97094	0.154466	1.26388	0.0491641	0.196426
104	3.44685	4.05409				3.75047	0.303623	1.19371	0.096638	0.363321
105	3.44071	3.87123				3.65597	0.215262	1.16363	0.0685142	0.408357
106	4.39972	3.64756				4.02364	0.37608	1.28066	0.1197	0.237603
108	4.30274	4.77756				4.54015	0.237409	1.44506	0.0755634	0.06036
109	3.6325	6.20724				4.91987	1.28737	1.56591	0.409748	0.377668
110	3.27296	4.39482				3.83389	0.560932	1.22026	0.178535	0.435422
111	3.98696	4.90151				4.44424	0.457271	1.41453	0.145542	0.139808
112	3.58435	4.29695				3.94065	0.356299	1.25424	0.113404	0.268708
113	4.82487	5.25623				5.04055	0.215678	1.60432	0.0686467	0.0212493
114	3.374	5.58572				4.47986	1.10586	1.42587	0.351977	0.420492
115	3.45834	4.19937				3.82885	0.370513	1.21866	0.117928	0.339676
116	3.61351	4.69944				4.15648	0.542966	1.32294	0.172817	0.270015
117	3.90831	3.38867				3.64849	0.259819	1.16125	0.082696	0.427676
118	3.16632	3.42004				3.29318	0.126856	1.04816	0.0403763	0.792549
119	4.26822	4.57603				4.42213	0.153907	1.40749	0.0489861	0.0716749
120	3.91325	4.64008				4.27666	0.363413	1.36119	0.115668	0.141783
121	4.77964	3.58844				4.18404	0.595599	1.33171	0.189569	0.288487
122	3.48624	4.86673				4.17649	0.690246	1.32931	0.219694	0.341472
124	3.86748	4.17932				4.0234	0.155917	1.28058	0.0496258	0.174514
126	4.05541	3.72094				3.88818	0.167232	1.23754	0.0532271	0.238653
127	4.09092	4.39709				4.244	0.153084	1.3508	0.0487242	0.105954
128	5.50783	4.23075				4.86929	0.638544	1.54981	0.203238	0.144819
131	2.77674	3.19245				2.9846	0.207856	0.949948	0.066157	0.792583
132	5.64721	6.01795				5.83258	0.185369	1.85641	0.059	0.00545934
201	11.3132	7.46611				9.38964	1.92354	2.98857	0.61223	0.169318
202	3.42467	6.86783				5.14625	1.72158	1.63796	0.547951	0.441355
203	6.80405	7.24394				7.024	0.219945	2.23562	0.0700048	0.00111535
204	3.28942	7.09719				5.1933	1.90388	1.65294	0.605974	0.468654
205	11.2173	12.4008				11.809	0.591721	3.75862	0.188335	0.00230141
206	6.19781	9.87576				8.03678	1.83897	2.55797	0.585315	0.207144
207	11.291	11.1178				11.2044	0.0865893	3.56619	0.0275599	7.97917e-05
208	5.29112	4.24557				4.76834	0.522777	1.51768	0.166391	0.109696
209	4.92917	6.66813				5.79865	0.869477	1.84561	0.27674	0.133436
210	3.8034	5.4187				4.61105	0.807649	1.46762	0.257061	0.270512
211	4.10266	5.62822				4.86544	0.762778	1.54859	0.24278	0.200144
212	12.2017	15.8768				14.0393	1.83752	4.46846	0.584852	0.0855383
213	5.63799	6.31414				5.97606	0.338078	1.90208	0.107605	0.00705376
214	5.83733	7.19485				6.51609	0.678757	2.07396	0.216037	0.0451059
215	3.89208	5.28947				4.59077	0.698697	1.46117	0.222384	0.224344
216	3.59406	4.60534				4.0997	0.50564	1.30487	0.160937	0.271993
217	8.58436	8.25317				8.41877	0.165598	2.67955	0.052707	0.000313298
218	11.2974	13.6612				12.4793	1.1819	3.97196	0.376179	0.0432115
219	6.04159	4.57169				5.30664	0.734947	1.68902	0.233921	0.130264
220	5.33714	5.00637				5.17175	0.165386	1.64608	0.0526396	0.0163129
221	4.7695	5.61277				5.19114	0.421636	1.65225	0.1342	0.0375714
222	4.06521	4.96878				4.51699	0.451784	1.43768	0.143795	0.122122
223	3.91366	5.37152				4.64259	0.728925	1.47766	0.232005	0.227356
224	4.16731	4.38738				4.27734	0.110032	1.36141	0.0350212	0.0972116
225	5.3158	4.12642				4.72111	0.594693	1.50265	0.189281	0.148895
226	4.41499	3.80791				4.11145	0.30354	1.30861	0.0966118	0.172426
227	3.83155	4.0673				3.94942	0.117872	1.25704	0.0375167	0.20297
228	11.2223	10.999				11.1107	0.111663	3.53634	0.0355406	7.10662e-05
229	4.71511	3.1524				3.93376	0.781358	1.25205	0.248693	0.488704
230	12.7973	8.24866				10.523	2.27431	3.34929	0.723876	0.17493
231	4.59787	2.31588				3.45687	1.141	1.10027	0.36316	0.832847
233	3.33071	2.38909				2.8599	0.470811	0.910259	0.149851	0.712058
301	7.32695	4.3617				5.84432	1.48263	1.86015	0.471896	0.294694
302	5.50213	5.88272				5.69243	0.190297	1.8118	0.0605683	0.00676485
303	5.42098	6.88711				6.15405	0.733063	1.95873	0.233322	0.071529
304	5.30229	6.31782				5.81005	0.507767	1.84924	0.161614	0.029683
305	6.16748	4.92547				5.54648	0.621007	1.76535	0.197656	0.0708834
306	4.08228	5.48726				4.78477	0.702485	1.52291	0.223589	0.187333
307	4.25866	5.52695				4.89281	0.634144	1.5573	0.201837	0.139444
308	5.25745	3.65551				4.45648	0.800974	1.41842	0.254937	0.30616
309	4.85435	7.16925				6.0118	1.15745	1.91345	0.368397	0.199685
310	3.46341	5.39837				4.43089	0.967478	1.41028	0.307932	0.383883
311	4.10138	8.08803				6.0947	1.99333	1.93984	0.634443	0.365953
312	21.3306	29.2678				25.2992	3.9686	8.05232	1.26314	0.107792
313	3.95662	5.41508				4.68585	0.729233	1.49143	0.232103	0.21846
314	4.2852	2.06841				3.1768	1.1084	1.01112	0.352784	0.980626
315	3.5087	3.85048				3.67959	0.170891	1.17115	0.0543916	0.378875
316	4.29017	4.33863				4.3144	0.0242297	1.3732	0.0077119	0.0898877
317	7.71414	11.5447				9.62941	1.91527	3.06488	0.6096	0.161702
318	2.25762	8.68491				5.47126	3.21364	1.74141	1.02285	0.599648
319	10.9689	8.81532				9.89213	1.07681	3.1485	0.34273	0.0540734
320	8.18923	10.4472				9.31824	1.12901	2.96584	0.359344	0.0689819
321	3.32556	2.97932				3.15244	0.173123	1.00337	0.0551021	0.985549
322	2.83009	4.02133				3.42571	0.59562	1.09035	0.189576	0.746642
323	4.21366	3.9984				4.10603	0.107633	1.30688	0.0342576	0.14208
324	2.93825	6.07895				4.5086	1.57035	1.43501	0.499816	0.538479
325	20.582	13.9006				17.2413	3.34068	5.48762	1.06328	0.1407
326	15.8401	5.78168				10.8109	5.02922	3.44093	1.60072	0.367314
327	4.1489	3.731				3.93995	0.208946	1.25402	0.066504	0.219369
328	11.942	14.1875				13.0648	1.12277	4.1583	0.357358	0.0345378
329	3.95203	2.08542				3.01872	0.933305	0.960809	0.297056	0.92065
330	8.98751	8.42304				8.70528	0.282235	2.77074	0.0898308	0.000244686
331	3.47293	3.8898				3.68136	0.208436	1.17172	0.0663416	0.385594
332	11.7778	19.2035				15.4907	3.71287	4.93042	1.18174	0.179876
333	9.44923	22.2413				15.8453	6.39605	5.04329	2.03576	0.295207
334	4.17309	20.9955				12.5843	8.41119	4.00537	2.67714	0.462757
335	9.72535	14.1478				11.9366	2.21121	3.79921	0.703791	0.140599
336	9.096	14.8808				11.9884	2.8924	3.81571	0.920602	0.191469
337	6.65875	19.7693				13.214	6.55528	4.20581	2.08644	0.365987
5999	4.73507	1.93486	3.67292	4.58079	4.16697	3.81812	0.505563	1.21524	0.160912
6006	3.44893	1.06802	3.65573	3.99369	3.54289	3.14185	0.526574	1	0.1676
6040	3.17768	2.17659	4.36352	1.73484	4.24214	3.13895	0.529894	0.999076	0.168657

## Sheet: SUC2
Strain	Normalized Expression (SUC2/ACT1)							Relative Expression (6006)	Error Propogation (6006)	ttest (6006)
	Rep1	Rep2	Rep3	Rep4	Rep5	Average	SEM
101	0.643026	0.544392				0.593709	0.0493174	1.71042	0.142079	0.0350422
102	0.580719	0.434459				0.507589	0.0731299	1.46232	0.21068	0.210322
103	0.391409	0.240625				0.316017	0.075392	0.910414	0.217197	0.763084
104	0.560971	0.502283				0.531627	0.0293441	1.53157	0.0845375	0.0235873
105	0.509817	0.385998				0.447907	0.0619095	1.29038	0.178355	0.310633
106	0.664366	0.400424				0.532395	0.131971	1.53378	0.380196	0.375051
108	0.676829	0.437092				0.55696	0.119869	1.60455	0.34533	0.301439
109	0.508925	0.857977				0.683451	0.174526	1.96896	0.502794	0.287432
110	0.361584	0.385333				0.373458	0.0118744	1.0759	0.0342091	0.623516
111	0.466203	0.618825				0.542514	0.0763111	1.56293	0.219845	0.170259
112	0.568589	0.43087				0.49973	0.0688594	1.43967	0.198378	0.205093
113	0.219794	0.105536				0.162665	0.057129	0.468624	0.164583	0.103034
114	0.146417	0.137375				0.141896	0.00452087	0.40879	0.0130242	0.0131335
115	0.470893	0.386649				0.428771	0.0421224	1.23525	0.121351	0.276857
116	0.581647	0.447775				0.514711	0.0669362	1.48284	0.192837	0.169355
117	0.278482	0.254673				0.266577	0.0119044	0.767985	0.0342956	0.175592
118	0.498176	0.448582				0.473379	0.0247967	1.36376	0.071437	0.068439
119	0.480467	0.437166				0.458817	0.0216504	1.32181	0.0623727	0.0900627
120	0.238583	0.120375				0.179479	0.0591039	0.517062	0.170273	0.133066
121	0.474756	0.625509				0.550133	0.0753767	1.58488	0.217153	0.157117
122	0.506286	0.494019				0.500153	0.00613342	1.44089	0.0176698	0.0338574
124	0.326129	0.436568				0.381349	0.0552199	1.09863	0.159083	0.676058
126	0.429183	0.385172				0.407177	0.0220059	1.17304	0.063397	0.311334
127	0.546377	0.461745				0.504061	0.0423157	1.45215	0.121908	0.0758034
128	0.620315	0.431004				0.525659	0.0946555	1.51438	0.272694	0.267989
131	0.29752	0.368751				0.333135	0.0356155	0.959732	0.102605	0.826896
132	0.362916	0.131132				0.247024	0.115892	0.711653	0.333875	0.540209
201	0.0407246	0.0697701				0.0552474	0.0145228	0.159162	0.0418387	0.00290905
202	0.337094	0.679686				0.50839	0.171296	1.46462	0.493488	0.513462
203	0.451627	0.733985				0.592806	0.141179	1.70782	0.406724	0.309535
204	0.257655	0.519308				0.388482	0.130827	1.11918	0.376899	0.807533
205	0.0372511	0.100894				0.0690727	0.0318217	0.198992	0.0916752	0.00578131
206	0.422088	0.782932				0.60251	0.180422	1.73578	0.51978	0.379822
207	0.110592	0.353687				0.23214	0.121548	0.668773	0.350167	0.50912
208	0.411302	0.614431				0.512867	0.101565	1.47752	0.292598	0.317014
209	0.478185	0.700227				0.589206	0.111021	1.69745	0.319841	0.234705
210	0.33904	0.544815				0.441927	0.102888	1.27315	0.29641	0.517731
211	0.367928	0.675996				0.521962	0.154034	1.50372	0.443757	0.449407
212	0.0216768	0.100038				0.0608575	0.0391807	0.175325	0.112876	0.00985789
213	0.297227	0.54454				0.420884	0.123657	1.21253	0.356244	0.657817
214	0.487754	0.659941				0.573848	0.0860932	1.6532	0.248026	0.171124
215	0.35681	0.591124				0.473967	0.117157	1.36545	0.337517	0.461679
216	0.264061	0.539979				0.40202	0.137959	1.15818	0.397447	0.760794
217	0.139465	0.0853961				0.11243	0.0270342	0.323901	0.077883	0.00846201
218	0.0183147	0.106775				0.062545	0.0442304	0.180186	0.127424	0.0157879
219	0.360848	0.515255				0.438051	0.0772034	1.26198	0.222416	0.429734
220	0.365375	0.475467				0.420421	0.0550463	1.21119	0.158583	0.397644
221	0.384302	0.693542				0.538922	0.15462	1.55258	0.445446	0.419705
222	0.301899	0.57398				0.437939	0.13604	1.26166	0.391919	0.623759
223	0.362627	0.733977				0.548302	0.185675	1.57961	0.534912	0.467443
224	0.361768	0.519007				0.440387	0.0786193	1.26871	0.226495	0.426761
225	0.481289	0.652588				0.566939	0.0856495	1.6333	0.246748	0.176977
226	0.388949	0.520984				0.454967	0.0660175	1.31072	0.19019	0.307916
227	0.324547	0.515656				0.420102	0.0955544	1.21027	0.275283	0.582883
228	0.136665	0.104296				0.120481	0.0161844	0.347093	0.0466257	0.00788794
229	0.372438	0.474657				0.423547	0.0511099	1.2202	0.147243	0.357467
230	0.0509471	0.0935146				0.0722308	0.0212838	0.20809	0.0613165	0.00360978
231	0.46252	0.456649				0.459584	0.0029356	1.32402	0.00845719	0.081398
233	0.422395	0.439102				0.430749	0.0083536	1.24095	0.0240659	0.161051
301	0.248547	0.312848				0.280697	0.0321502	0.808663	0.0926217	0.30912
302	0.171861	0.260241				0.216051	0.0441899	0.622424	0.127307	0.125061
303	0.240826	0.404882				0.322854	0.0820282	0.930113	0.236315	0.825592
304	0.413641	0.766921				0.590281	0.17664	1.70054	0.508883	0.38827
305	0.284169	0.29427				0.28922	0.0050501	0.833214	0.0145489	0.300082
306	0.485965	0.760729				0.623347	0.137382	1.7958	0.395784	0.26712
307	0.313154	0.390108				0.351631	0.0384771	1.01302	0.110849	0.945277
308	0.262585	0.257264				0.259924	0.0026605	0.748818	0.00766465	0.147064
309	0.410864	0.791741				0.601302	0.190438	1.7323	0.548635	0.399526
310	0.3292	0.716367				0.522783	0.193584	1.50609	0.557696	0.526554
311	0.244767	0.570303				0.407535	0.162768	1.17407	0.46892	0.774991
312	0.0475775	0.248755				0.148166	0.100589	0.426853	0.289786	0.256759
313	0.376463	0.61206				0.494262	0.117798	1.42392	0.339366	0.411863
314	0.436152	0.182997				0.309575	0.126577	0.891856	0.364657	0.819184
315	0.147331	0.224381				0.185856	0.0385251	0.535433	0.110987	0.0583704
316	0.173682	0.246132				0.209907	0.0362252	0.604723	0.104361	0.081169
317	0.0965485	0.0851227				0.0908356	0.00571288	0.261689	0.0164583	0.00588296
318	0.443388	2.30928				1.37633	0.932946	3.96509	2.68773	0.468444
319	0.15392	0.0489292				0.101425	0.0524955	0.292195	0.151235	0.043322
320	0.0747438	0.0360097				0.0553767	0.0193671	0.159535	0.0557948	0.00275218
321	0.299776	0.291406				0.295591	0.00418498	0.85157	0.0120565	0.349315
322	0.229384	0.222529				0.225956	0.00342798	0.650959	0.00987568	0.0669723
323	0.194591	0.28151				0.23805	0.0434594	0.6858	0.125202	0.17659
324	0.340331	0.50479				0.422561	0.0822296	1.21736	0.236896	0.521632
325	0.0964704	0.287078				0.191774	0.0953036	0.552483	0.274561	0.315116
326	0.0304279	0.166127				0.0982774	0.0678495	0.283128	0.195468	0.0885879
327	0.331461	0.265931				0.298696	0.032765	0.860516	0.0943929	0.449
328	0.132347	0.156509				0.144428	0.0120812	0.416084	0.0348047	0.0125187
329	0.227648	0.0947187				0.161183	0.0664647	0.464354	0.191479	0.14102
330	0.210614	0.21081				0.210712	9.81913e-05	0.607042	0.00028288	0.0483787
331	0.359691	0.273273				0.316482	0.0432091	0.911754	0.124481	0.664169
332	0.158114	0.168098				0.163106	0.00499208	0.469893	0.0143817	0.0188994
333	0.158722	0.132599				0.14566	0.0130616	0.419634	0.0376292	0.0126655
334	0.487968	0.389883				0.438926	0.0490428	1.2645	0.141288	0.271233
335	0.20849	0.236223				0.222357	0.0138664	0.640589	0.0399478	0.061298
336	0.537821	0.154577				0.346199	0.191622	0.997367	0.552046	0.996988
337	0.249647	0.114568				0.182108	0.0675398	0.524635	0.194576	0.176394
5999	0.281794	0.338673	0.426491	0.651148	0.437593	0.42714	0.0629449	1.23055	0.181338
6006	0.302786	0.180063	0.390004	0.406223	0.456489	0.347113	0.048563	1	0.139905
6040	0.195213	0.211816	0.776831	0.0690669	0.526255	0.355836	0.129433	1.02513	0.372884
