# Supplementary material for: The Influence of Polyploidy on the Evolution of Yeast Grown in a Sub-Optimal Carbon Source
Source: Mol Biol Evol. 2017 Jul 24;34(10):2690–703. doi: 10.1093/molbev/msx205 (PMC5850772; doi:10.1093/molbev/msx205)
Supplement: Supplementary Data [file msx205_Supp.zip › msx205_Supp2.xlsx]

## Sheet: Info
For a complete list of methods see Materials and Methods in the main text.
Breifly, strand-specifc RNA libraries were sequenced on 1x50 lane of an Illumina HiSeq2000. Reads were trimmed for quality and mapped to a custom genome containing the S288c ribosomal genes. Non-ribosomal reads were subsequently mapped to the S288c genome using bowite2. A summary of reads mapped is in the "RNA-seq summary" tab.
Reads over annotated genes were counted with HTSeq-cout and differential expression analysis was performed with DESeq. The HTSeq-count file and DESeq output files are availble at the gene expression omnibus (GSE95069) along with the original fastq files. The "DESeq log2 combined" tab is a combined list of the log2fold expression at each annotated gene for each evolved clones relative to the diplo…
Genes that were significantly differentially expressed are listed in the "Differential Expression" tab and the GO-term analysis for the genes that are upregulated or downregulated relative to the diploid ancestor are listed.

## Sheet: RNAseq Summary
Strain	Reads (total)	Non-Ribosomal Reads	% Loss	Reads Mapped	% Mapped	coverage (non-ribosomal)
6006	227216698	53110229	0.766257	50073221	0.942817	208.638
131	227475021	62221053	0.726471	59900947	0.962712	249.587
132	188139463	51701999	0.725193	49270530	0.952971	205.294
232	124756780	32091855	0.742765	30980682	0.965375	129.086
233	239300538	61895702	0.741347	58770606	0.94951	244.878
334	185725112	55695454	0.700119	53871757	0.967256	224.466
335	237608441	63478691	0.732843	61091130	0.962388	254.546
336	228677650	49671489	0.782788	47337705	0.953016	197.24
337	222020129	66212093	0.701774	63990069	0.966441	266.625

## Sheet: DESeq Log2 Combined
gene	6006v131	6006v334	6006v132	6006v335	6006v232	6006v336	6006v233	6006v337
YAL008W	-0.585143	-0.251305	0.188264	0.285502	-0.184658	0.0232027	-0.172465	-0.0695282
YBR255W	-0.359449	-0.155653	-0.207368	0.100466	-0.14063	0.137114	0.02028	-0.130985
YNL003C	-0.0838003	0.569625	0.435819	0.0705734	0.103184	0.136049	0.242018	0.160514
YBR135W	0.59833	0.146209	0.149766	0.0252031	0.370166	-0.189306	0.0269399	0.370469
YBR160W	-0.150608	-0.0514565	0.150684	0.59342	0.102514	0.268313	-0.0713709	0.220185
YJL082W	-0.59524	-0.662043	-0.351773	-0.363047	-0.357214	-0.296102	0.422625	-0.279989
YJL142C	-0.805282	-0.0842195	0.616566	0.71971	-0.313027	0.471993	0.499775	-0.878611
YPL191C	-0.104006	-0.629545	-0.107819	-0.0840871	-0.147376	-0.0366729	-0.0399582	-0.369945
YGL215W	-0.285775	-0.3058	-0.223874	-0.396121	-0.199069	0.0761653	-0.0163326	-0.296135
YKL074C	-0.0498737	0.113804	-0.00376572	0.356349	0.127171	-0.0430761	-0.084476	-0.0469637
YKL096W-A	0.499597	0.647285	0.354715	-0.272804	0.179768	-0.142933	0.125842	0.715586
YIL124W	-0.247149	0.640547	0.440552	0.584572	0.265297	0.307976	0.18868	0.153091
YPL039W	0.351565	0.335868	0.38226	0.500212	0.572266	-0.121159	-0.0601191	0.500713
YGL141W	-0.198609	-0.505396	-0.192434	-0.0432096	-0.31617	0.106893	0.166547	-0.332618
YJL179W	0.151469	0.231171	0.432047	0.627684	0.320289	0.332598	0.0429848	0.411214
YOR009W	-0.681138	-0.855692	-0.944496	-0.717835	-0.456086	-1.32572	-0.571573	-1.10403
YKL029C	1.26045	-0.703985	-0.257689	-1.09666	0.028177	0.397121	0.424727	-0.687546
YPL166W	-0.868146	-0.192952	0.0999459	0.590393	-0.571944	0.44327	0.560023	-0.588545
YKL052C	0.135245	0.140552	0.0249463	0.176995	-0.128031	-0.0121282	-0.116827	0.155921
YHR025W	0.137746	-0.256817	-0.475947	-0.702733	-0.32409	-0.538334	-0.00827637	-0.478055
YOL034W	0.402693	-0.0359686	-0.0585753	-0.0591863	0.155844	-0.293711	-0.131586	0.276147
YBL008W	0.342695	-0.383381	-0.437655	-0.628408	-0.181942	-0.478565	-0.406277	-0.240925
YIL062C	0.22966	0.883771	0.38054	0.59487	0.285543	0.21003	0.323817	0.425293
YOL116W	0.221063	-0.168464	0.0879318	-0.137949	-0.153747	-0.0787608	-0.0208818	-0.392137
YDR196C	-0.146306	-0.0585088	0.266883	0.45525	-0.00225496	0.00639932	0.0597111	-0.157421
YBR280C	-0.565154	-0.478904	-0.020561	0.46126	-0.282965	0.282669	0.104095	-0.151817
YNR032W	0.315274	0.862783	0.486539	0.10986	0.0626573	-0.114174	0.0571392	0.357302
YNR045W	0.0826639	0.774274	0.363145	0.0303908	0.0411608	-0.0469711	0.203761	0.290568
YML105C	-0.0408937	0.404205	0.00843267	0.309266	0.0322049	0.338204	0.0849696	-0.066285
YNL288W	-0.275521	-0.0570428	-0.478703	-0.570776	-0.352743	-0.297708	-0.144433	-0.47893
YIL059C	0.144947	0.254691	0.0637011	0.195811	0.0177679	0.497127	0.0137842	0.290356
YIL004C	-0.130087	0.684367	0.431303	0.626478	0.369437	0.277322	0.0239599	0.388188
YNR018W	-0.190487	0.625818	0.136877	-0.485346	0.666386	-0.492163	0.10904	0.481582
YPL144W	0.10221	-0.15648	-0.421637	0.0228627	-0.0804348	-0.347186	-0.00676589	0.0343827
YFR047C	-0.0658515	-0.273648	0.295103	-0.193389	0.304518	-0.00436185	0.162291	0.250217
YER087C-B	0.0281533	-0.343759	-0.250987	-0.169818	-0.205442	-0.105649	0.110912	-0.261035
YHR078W	0.108126	-0.185428	-0.00181094	-0.155192	-0.182841	0.233981	0.270591	-0.553842
YJR115W	-1.46283	0.826161	0.212929	1.65679	-1.29722	0.814011	0.908903	-0.947378
YLR355C	0.171346	-0.316516	-0.0445582	-0.763357	-0.0590406	0.80889	0.118914	-0.0688541
YGR099W	0.231347	0.115191	-0.172571	0.028796	-0.151411	-0.055736	-0.0459335	0.15124
YLR300W	0.121772	0.310312	-0.231302	-0.231479	-0.0639779	0.567486	-0.210382	0.469207
YCL028W	-0.3717	-0.200042	-0.395989	-0.434802	-0.203036	-0.471724	-0.10398	-0.311317
YJR140C	0.0553177	-0.213085	-0.112286	-0.218571	-0.0777564	-0.169802	-0.167915	-0.261855
YOR033C	0.340166	-0.0188787	0.191824	0.0746971	0.134159	-0.180304	0.0440295	0.0705475
YOR062C	0.612065	0.255339	0.238652	0.536219	-0.0752147	0.32337	0.940739	0.102164
YBR043C	0.378326	-0.0105349	0.307208	0.0794717	0.251701	0.104899	0.211297	0.0813861
YHR112C	0.45654	0.309174	0.296223	0.179729	0.378818	0.29999	0.0160555	0.72379
YLR011W	0.6546	0.488334	0.685468	0.0812604	0.314399	0.357503	0.0420236	0.315102
YIL044C	-0.194841	-0.045262	-0.371589	-0.286012	-0.282657	-0.339104	-0.0274458	-0.436239
YKR084C	-0.0516464	-0.573974	-0.14329	-0.222815	-0.265027	0.0249367	-0.0294586	-0.391621
YER121W	0.113217	0.628342	0.416603	0.940695	0.761774	0.319451	-0.174017	0.936534
YCR046C	-0.0163201	0.262624	-0.141747	0.133598	0.13076	-0.127031	0.189174	0.468139
YKL204W	-0.17085	-0.276608	-0.554775	-0.420939	-0.360957	-0.0661643	-0.030665	-0.181097
YOR266W	-0.388207	-0.0963801	0.113406	0.252734	0.0455866	-0.244062	-0.118649	0.121208
YDR393W	0.437663	0.181621	0.302617	-0.1162	0.128877	-0.218074	-0.0750517	0.41493
YGR186W	0.306587	0.219836	0.0976463	0.0226067	-0.117414	0.212599	0.22596	0.119262
YPR194C	-2.98677	-2.2986	-1.05615	-1.84333	-0.0441878	-1.78346	-0.923555	-0.785917
YGR019W	0.690848	0.558735	0.554363	0.565653	0.333095	0.0296583	0.16078	0.685864
YBL033C	0.0298654	0.199327	0.44527	0.381935	0.740691	-0.132169	-0.00808067	0.568311
YLL057C	0.330532	0.424972	0.049474	-0.00164293	0.00549453	0.865908	-0.212492	0.220831
YNL229C	0.0816391	0.635907	0.188743	-0.276345	0.104967	0.178017	0.0287119	0.127065
YMR040W	1.12283	1.76121	1.31941	1.31161	-0.110664	0.704476	-0.212492	1.33077
YDR077W	-0.849556	0.202847	-0.949532	0.0500605	-0.4606	0.502783	-0.327717	-0.0155945
YMR266W	-0.473116	0.474349	0.234247	0.441535	-0.238092	0.317601	0.116044	-0.434033
YKR064W	0.135748	-0.1764	0.076525	-0.106005	0.13101	0.0949039	0.0702334	0.0647673
YPL089C	-0.781871	-0.308456	-0.731171	-0.1173	-0.675421	-0.164116	-0.289299	-0.364196
YGR277C	0.469735	0.213732	0.372599	0.438332	0.093195	0.11232	0.0211926	0.308058
YDL139C	0.235663	0.13944	0.0538139	0.132468	0.166352	0.0950084	0.141277	0.140822
YDR246W	0.0742352	0.578717	0.277094	0.0245557	0.0197293	0.0723527	0.22449	0.108791
YOR288C	0.924352	0.476435	0.572228	0.654118	0.231313	0.190335	0.149877	0.223183
YCR028C	-0.0438253	-0.164189	0.0439756	-0.12209	-0.266123	0.112941	-0.039655	-0.353747
YML054C	-0.463809	0.439472	0.650609	0.799413	-0.137813	-0.0239162	0.105342	0.150734
YLR179C	-0.661938	-0.943281	-0.425502	-0.85542	0.0112619	0.314797	0.0686578	-0.741516
YOR141C	-0.0847599	0.0769747	-0.0318672	0.0131516	-0.00479471	0.00258206	-0.0526268	0.0621541
YBL106C	-0.359758	-0.746199	0.451915	-0.805303	0.529924	-0.710928	0.117717	-0.469443
YGL044C	-0.330727	-0.231809	-0.503654	-0.172545	-0.418674	-0.195638	-0.061467	-0.424153
YER107C	0.0300594	-0.374747	-0.1779	-0.209695	-0.172832	-0.404939	-0.0113283	-0.300351
YBR038W	0.163745	-0.146389	-0.256248	-0.0470439	-0.146375	-0.214532	-0.0205492	0.240234
YEL047C	0.190398	-0.261885	-0.137055	-0.37888	0.00291172	-0.272505	0.115973	-0.274148
YPR016C	-0.0117088	0.00067891	-0.204204	0.0223207	-0.0503762	-0.152306	0.0522081	-0.0607157
YOR208W	-1.11928	-0.305742	-0.330998	0.468526	-0.73381	0.202906	-0.275404	-0.383107
YDL055C	-0.57509	-0.437885	-0.320474	-0.550417	-0.164079	-0.213819	-0.298402	-0.374015
YML009C	-0.306851	0.680954	0.160638	0.83459	0.258824	0.30608	0.00309665	0.816019
YML072C	0.04611	0.061755	-0.416032	-0.0290084	-0.407132	0.405142	0.0235799	-0.309555
YDR142C	-0.328618	-0.416271	-0.108751	-0.00253287	0.035972	0.105127	0.00800069	-0.157817
YFL044C	0.0656846	0.0312161	0.267732	0.189385	0.237311	0.0601872	-0.0958971	0.176699
YKL019W	0.525384	0.431056	0.405386	0.061863	-0.0226759	0.370793	0.224265	0.018337
YJL130C	-0.607961	-0.112413	-0.272895	-0.336881	-0.00405044	0.607196	0.160287	0.173668
YBL085W	0.043268	0.255984	-0.267434	0.143306	-0.386292	-0.237667	-0.0898657	0.0885627
YDR082W	0.694731	0.284284	0.382363	0.513773	0.0607542	0.191294	-0.000941686	0.260669
YDR348C	0.028927	-0.000713043	-0.157936	-0.490629	0.0279075	-0.0474984	-0.0951492	0.125398
YKL182W	-0.469026	-0.437342	-0.243295	-0.304907	-0.0948805	-0.334536	-0.203857	-0.561699
YDR333C	0.00402166	-0.319196	-0.178699	-0.753733	-0.235355	-0.200501	-0.142011	-0.298449
YKL018C-A	-0.146369	0.109623	0.0116273	0.191174	0.0485626	-0.310299	-0.0237894	0.33995
YIR012W	0.189961	0.551398	-0.00401758	0.130867	0.291095	-0.109266	-0.161912	0.21407
YLR363C	0.0901487	-0.0735666	0.0273796	-0.223956	-0.319611	0.523633	-0.0023329	-0.182715
YDR179C	0.712261	0.701944	0.620018	0.857642	0.628298	-0.0192211	0.0173521	1.14319
YLR431C	0.61306	-0.213047	-0.10804	-0.168085	0.176643	0.76873	-0.297813	0.068258
YKR046C	-0.0843744	-0.0893996	0.411591	0.5732	0.295937	-0.198663	-0.00861928	0.5502
YJR005W	-0.214728	-0.0191511	0.22417	0.352319	0.217827	0.196379	0.333291	0.0449776
YJL116C	0.849015	-0.78921	1.28052	-0.456691	0.681192	-1.84371	-0.0198465	0.0628491
YER030W	-0.10969	0.129517	0.312465	0.364503	0.469731	0.268356	0.0907652	0.348257
YHR041C	-0.361377	-0.241714	-0.491601	-0.651118	-0.366692	-0.0923897	0.0813726	-0.491449
YJR072C	0.136874	0.382015	0.227452	0.221751	0.513938	0.138305	-0.0507713	0.243275
YDR047W	-0.345652	-0.233819	0.517804	0.0358997	0.376501	0.35505	0.139049	-0.282584
YKR039W	-0.892004	1.0746	1.13109	0.775049	1.39206	1.00941	0.401396	1.13476
YGL003C	-0.103443	-0.143376	-0.0463075	0.0289757	-0.137059	-0.248007	-0.150273	-0.227944
YPL009C	-0.0873996	0.0445001	-0.25135	-0.190411	-0.37504	0.0629576	-0.0564731	-0.0957141
YDR268W	-0.212524	-0.227564	0.0345406	-0.614557	-0.0550455	-0.104037	-0.00962298	-0.180868
YDL117W	0.0191008	0.0954527	-0.380319	-0.0570756	-0.208862	-0.355729	-0.208174	-0.0185539
YMR131C	-0.0145433	0.45555	-0.114347	0.355562	0.369275	0.144604	-0.056905	0.0680896
YMR293C	-0.0283102	0.386484	0.166415	0.723133	0.2401	0.381781	0.0304621	0.0730594
YIL105C	-0.272773	0.553563	0.102169	0.698714	-0.0315473	0.290354	0.153281	-0.170943
YML126C	-0.064014	0.0237932	-0.0888708	-0.425123	-0.101626	-0.107561	-0.0933129	-0.427051
YLR189C	0.258233	-0.446325	-0.076882	0.0238496	-0.261877	0.857023	0.0572391	-0.242677
YIL150C	-0.165616	0.455339	-0.135102	0.0448427	-0.219479	-0.303482	-0.19985	-0.304283
YBR212W	-0.0957819	0.266734	0.183271	0.276252	0.0241246	0.135624	-0.0129353	-0.133656
YJR109C	0.168314	0.158219	0.545284	0.0765311	0.326673	0.708424	0.386896	0.0566898
YLR254C	0.24867	0.660372	0.430919	0.811273	0.261327	0.892779	0.285514	0.76999
YGR085C	-0.135736	-0.0560636	-0.132869	-0.14409	0.218395	-0.202971	-0.0944032	0.0791869
YPL105C	-0.0890493	-0.0668002	-0.175494	-0.229421	0.0277355	-0.108562	-0.0197055	-0.039602
YGR145W	0.147553	0.172054	-0.102203	-0.0490833	0.0384801	-0.0787648	0.00901902	-0.0518445
YGR110W	-0.4704	0.144739	0.530253	0.122914	0.192071	-0.629465	-0.215366	0.0630244
YGL154C	-0.214526	-0.250869	0.00511545	0.218416	-0.0255088	-0.0792665	0.136791	-0.0805079
YBR129C	-0.0382594	0.164276	0.356113	0.336921	-0.00624392	-0.0640246	-0.0810115	-0.205302
YDL215C	-0.837842	-0.108748	0.566217	0.55561	0.00480351	0.247518	-0.221557	-0.523968
YKL099C	0.0595781	0.232936	0.390991	0.391921	0.636751	0.454948	0.0959194	0.28716
YDR315C	-0.427592	-0.446243	0.332552	-0.29118	0.275291	0.240942	0.0289528	-0.0630263
YLR394W	-0.152191	-0.228925	-0.125675	-0.178035	-0.0101622	0.168888	-0.190338	0.215477
YNL104C	-0.43638	-0.380691	-0.216443	-1.0482	-0.283769	0.181653	-0.167923	-0.474391
YNL151C	-0.0868743	0.611403	-0.0446024	-0.375056	0.230098	0.0104619	-0.0605939	0.232046
YNR066C	-0.521679	-0.491297	-0.70177	-0.356071	-0.647427	0.553825	-0.244809	-0.572831
YLR220W	-0.307152	-0.161931	-0.361333	-0.061282	-0.386789	0.383504	-0.290069	-0.307948
YHR006W	-0.227056	0.181639	-0.0209806	0.506149	0.0203087	0.190273	-0.0047133	0.270565
YMR232W	0.646367	-0.0990353	0.159365	-0.147261	0.0862105	-0.2867	-0.275818	-0.271454
YNL083W	-0.395466	0.0661919	-0.167276	-0.356771	-0.0560991	0.00517291	-0.0918335	-0.197057
YER168C	0.0666113	-0.10385	0.0143022	-0.262797	0.0235	-0.195848	-0.123997	-0.331004
YPL265W	-0.565446	0.0439319	0.4212	-0.0578198	-0.0182952	-0.250837	0.0422174	-0.768912
YOR227W	0.210964	0.246159	0.533495	0.432648	0.0574806	0.489553	0.233014	0.433812
YOR081C	0.115182	0.0351094	-0.0525483	-0.191769	-0.127432	-0.0411716	0.152241	-0.0585271
YEL026W	-0.481002	-0.376431	-0.341217	-0.146729	0.322683	-0.22101	-0.113782	-0.2157
YGR050C	0.302251	0.10478	0.589439	0.62278	0.332205	0.69142	0.120313	0.780798
YDR021W	0.383903	-0.120442	0.157424	0.112539	0.586014	-0.231394	-0.165349	0.153242
YGL063W	-0.0737421	-0.0792794	-0.690188	-0.51441	-0.424951	-0.43634	-0.133812	-0.450777
YPL212C	-0.0152674	-0.0624018	-0.325424	-0.495194	0.0726853	-0.0246187	-0.105329	-0.139215
YOL157C	0.129887	-0.463512	0.384058	0.327049	0.390705	0.296391	-0.241736	0.0348798
YPR095C	-0.388845	-0.340463	-0.246711	-0.0174304	-0.236037	-0.0728343	-0.056279	-0.274564
YOR310C	-0.53499	-0.329189	-0.670538	-0.260027	-0.254852	-0.13992	-0.0959978	-0.516401
YDR188W	-0.402754	-0.58801	-0.454591	-0.26796	-0.215716	-0.00338701	-0.141378	-0.606422
YAL027W	0.0933533	0.0222801	0.276662	0.290714	-0.0204717	-0.0967811	0.198155	0.119536
YGL236C	-0.0661077	-0.250801	-0.132927	-0.236307	0.0419877	-0.368649	-0.108721	-0.356549
YHR133C	-0.156157	-0.197876	-0.388331	-0.154404	-0.151748	-0.290521	-0.144517	-0.231553
YDR541C	0.717288	0.289589	0.238307	-0.304289	0.113195	0.243961	0.298698	0.25443
YIL090W	-0.399211	-0.101093	-0.406571	-0.30821	-0.156754	-0.18038	-0.15985	-0.542013
YBR183W	-0.539976	0.332908	0.0366855	0.776389	-0.675595	0.732237	0.828551	-0.312793
YOL048C	-0.388439	-0.105563	0.355015	0.63994	-0.0526301	0.3718	0.346936	0.100479
YCR007C	0.13648	0.439333	0.365725	-0.132967	0.20756	0.0801647	-0.36234	0.37415
YEL004W	-0.74216	-0.706654	-0.331842	-0.448486	-0.295075	-0.200934	-0.221406	-0.642001
YPR057W	0.843604	0.55283	0.368833	-0.312746	0.117297	-0.177468	-0.0644782	0.542176
YLL032C	0.0333521	0.0340983	0.00804821	0.0607598	0.0268824	0.475157	0.0121875	-0.119069
YDR116C	0.160702	0.576426	0.540641	0.456983	0.256615	0.221841	0.209975	0.392039
YPL119C-A	-0.612903	0.0804359	0.049425	0.394722	0.558045	0.78904	0.102604	-0.362071
YHR130C	0.453254	-0.0418432	0.694482	0.548236	0.250183	0.483021	0.41405	0.446528
YDR122W	0.0358602	0.0171066	-0.0570752	0.224378	-0.205821	0.240979	0.181659	0.0353832
YOL062C	0.0378527	0.0130397	0.166397	0.24741	-0.0911158	0.166361	0.11194	-0.137619
YNL234W	0.400183	0.53352	0.0709115	-0.242645	0.310817	0.518954	1.13912	0.111301
YJL194W	0.239163	-0.373183	-0.451226	-0.32693	0.0391243	-0.111708	-0.220918	0.625493
YOL015W	-0.667276	0.216138	0.00127797	0.0697589	-0.118105	-0.516796	0.0313592	-0.541295
YDL070W	-0.462604	0.202683	-0.0131809	0.262997	-0.0160765	0.0038525	0.0467595	0.0853564
YOR241W	-0.266242	-0.506355	-0.363736	-0.30859	-0.00292587	-0.194806	-0.0276355	-0.274336
YLR056W	0.0443343	-0.269671	0.264253	-0.254357	0.386771	-0.248565	0.0439264	-0.0419608
YKL110C	0.225488	-0.201518	-0.0349345	0.104398	0.21973	0.100322	0.174713	0.176529
YNL255C	-0.465367	0.207373	0.0655224	0.186396	0.443018	0.252647	0.197758	0.057734
YLR204W	-0.37728	0.143085	-0.0637929	-0.131812	-0.00691592	0.505529	0.108458	0.0426285
YML097C	0.220993	0.498552	0.0667163	0.405594	0.315115	0.157943	-0.0110997	0.274849
YKR007W	0.161951	0.0478001	0.0453367	-0.0579758	0.13386	-0.148522	0.198797	0.181422
YHR193C	0.227762	0.301291	-0.0503139	-0.00363328	-0.0428862	0.102125	0.156483	0.177044
YBL099W	-0.916402	0.00930901	0.157889	0.0759032	0.276214	0.349766	-0.00616941	0.307055
YJR035W	0.106579	-0.379516	-0.169164	-0.010576	-0.0408385	0.0358179	-0.0411701	-0.0392048
YNL305C	0.0119632	1.05412	0.697505	0.653025	0.357921	0.714366	0.348401	0.736124
YMR023C	-0.0222111	0.342745	0.329379	1.15553	0.092803	0.385727	0.121725	-0.0701095
YOR119C	-0.592174	-0.249424	-0.217804	0.0420393	0.0881816	-0.0995002	-0.160258	-0.364085
YNL187W	0.730128	0.132288	-0.0967536	-0.316844	0.344956	0.039643	0.019767	0.262783
YCL045C	0.0753261	-0.213568	-0.153399	-0.282585	-0.230673	-0.351311	-0.058433	-0.412983
YCR061W	0.293789	-0.209654	-0.174334	-0.183741	-0.723024	-0.455734	-0.0239139	-0.290058
YPR115W	-0.0820225	-0.219779	0.132022	0.0636914	-0.070289	0.17923	0.119976	-0.0672548
YHR088W	0.110914	0.459083	0.0665898	0.150395	0.532506	0.146269	0.0617199	0.487247
YBR017C	0.0751464	-0.0323025	-0.223747	-0.205608	-0.223473	-0.0142911	-0.0611557	-0.125784
YPR162C	0.050015	-0.124535	-0.0478649	-0.195639	-0.411295	-0.336789	-0.148551	-0.152116
YGR166W	-0.707056	-0.67382	-0.531177	-0.138668	-0.33823	-0.35284	-0.213123	-0.620473
YDL161W	0.0122684	0.113006	-0.0988477	0.170203	-0.186578	0.0212046	0.267766	-0.0271544
YKL050C	0.23705	-0.00344549	-0.129359	-0.217965	0.133126	-0.0536069	-0.208242	0.263922
YJR055W	0.0906679	0.0452	0.384891	0.428899	0.304776	-0.0384884	-0.411135	-0.119025
YGL099W	-0.344001	-0.257102	-0.232866	-0.212661	0.0945578	-0.168662	-0.185303	-0.509944
YFL030W	-1.0528	0.16843	1.26696	0.381381	1.82777	0.127877	-0.114672	1.48048
YIL119C	-0.130243	0.375694	-0.0680834	0.209891	-0.29892	0.288833	0.760952	-0.26763
YPL193W	-0.693394	-0.185142	0.342268	0.30434	0.384786	0.216791	-0.100107	-0.270384
YNL005C	-0.626834	0.176538	-0.120545	-0.446966	0.010923	-0.118278	-0.0326673	-0.21449
YJL144W	-1.16699	-0.2155	0.667053	1.07954	0.367515	0.434387	-0.0862278	0.0416507
YJR139C	0.0114281	-0.195168	0.287924	-0.234326	0.267789	0.103729	-0.0753072	0.0531495
YBR133C	0.377991	0.0697578	0.172805	-0.104894	0.252479	-0.254182	-0.0517129	0.305514
YBR162C	-0.266131	0.235404	0.131906	0.174405	0.140626	-0.0988022	-0.0856028	0.0328745
YNL331C	0.155465	0.250227	0.356483	-0.146749	0.195372	-0.00478071	-0.0855437	0.00861047
YJL079C	-0.250388	0.406966	0.565075	0.779857	0.84568	0.398319	0.539421	0.873922
YGL019W	-0.436109	-0.0575227	-0.0308823	0.12261	0.094806	0.152408	-0.0173533	0.0130475
YGR201C	0.467221	0.373154	0.34414	0.063767	0.443353	-0.171496	-0.253616	0.547684
YNL172W	0.137437	0.252001	0.0413691	-0.366128	0.055929	0.0465654	-0.132502	0.219474
YNL058C	-1.01268	0.295409	-1.03927	-0.795663	-1.04669	0.139413	-0.268674	0.164507
YPL160W	-0.0812409	-0.371977	-0.454431	-0.593939	-0.253473	0.0626125	-0.0685606	-0.449723
YNL023C	0.0360933	0.367659	-0.183019	-0.61421	-0.0101372	-0.343277	-0.0302756	-0.417855
YDR214W	0.342952	-0.0326009	0.0631418	-0.614021	0.527823	-0.225797	-0.435803	0.431002
YIL126W	0.0356565	0.242938	-0.145663	-0.416253	-0.203583	-0.122546	-0.0202848	-0.187891
YLR295C	-0.458275	0.415685	0.71306	0.505355	0.694107	1.23457	0.100302	0.783997
YHR168W	0.0959349	-0.253817	-0.22759	-0.313982	-0.0185006	-0.171477	-0.0240919	-0.0758664
YOR064C	-0.010313	0.0844129	0.38614	0.19874	0.726796	0.273217	0.0114732	0.763115
YOL081W	-0.0676286	-0.328524	0.227683	0.0918571	0.120356	0.24081	0.016438	0.0295759
YOL036W	-0.151261	-0.238785	-0.252494	-0.188564	-0.0441132	-0.0567181	-0.108548	0.0172543
YGL148W	-0.408347	-0.358841	-0.25043	-0.532894	0.111562	-0.303054	0.0350217	-0.418085
YOR031W	-0.037732	0.827591	0.45022	1.02319	-0.316857	-0.0666379	-0.182434	0.480784
YBR282W	0.162853	0.576188	0.449114	0.688505	0.43758	0.18491	0.065393	0.662492
YDR194C	-0.524324	-0.235864	-0.201234	-0.0703198	-0.113631	-0.0355005	0.00539655	-0.318681
YOL114C	0.288868	0.894125	0.848144	1.13685	0.00196484	0.486296	0.643918	0.314774
YJR108W	1.05365	1.55779	0.803408	0.800565	-0.559179	0.438121	0.287079	0.495948
YNR030W	0.465579	0.210622	-0.063954	-0.682793	-0.0645084	-0.279213	-0.16598	0.198567
YDR466W	0.137573	0.221656	-0.0842206	-0.345605	-0.243875	0.268406	0.12191	0.121754
YFR045W	-0.0454808	0.242283	0.216558	0.351708	-0.0918917	0.0910742	0.202546	0.324763
YIL002C	0.367821	0.232911	-0.00340612	-0.191506	-0.0485057	-0.335354	-0.030554	0.21877
YGR159C	0.071636	0.498083	0.181073	0.597689	0.484664	0.0228362	0.12018	0.444479
YFR032C	1.0935	-1.25281	0.351049	-1.16777	1.15678	-1.73074	-0.777863	1.13968
YNL118C	0.057164	0.324937	-0.178374	-0.424355	-0.146868	-0.0671634	-0.0497851	-0.0665679
YGL228W	-0.00450178	0.0257373	0.0891384	0.0844748	0.0991799	0.0594952	0.180842	-0.0503692
YJR117W	-0.282943	-0.493964	-0.54312	-0.479114	-0.287151	0.105829	-0.115997	-0.487643
YIL030W-A	-0.123884	0.178718	-0.307809	-0.082973	-0.144142	0.394932	0.311503	0.284647
YLR357W	0.103836	0.0704591	-0.0887687	-0.049233	0.0711027	0.448018	0.00371693	0.0558508
YER127W	0.549725	0.255651	-0.195181	-0.227329	0.215705	-0.0725392	-0.17948	0.521259
YJR093C	-0.445282	-0.269801	-0.42299	-0.203825	-0.39515	-0.306403	-0.0197304	-0.493102
YLR017W	-0.0431378	-0.0324903	-0.199908	-0.139778	0.286657	0.520706	-0.0255079	0.075005
YHR110W	-0.167219	0.0945263	0.288277	0.109949	0.334576	-0.230711	-0.048578	0.354172
YBR041W	-0.0686036	0.0386772	0.0156363	-0.0915081	-0.188435	0.0473483	0.163471	-0.106282
YCR044C	-0.24422	-0.11984	-0.341109	-0.388803	-0.317719	0.198087	0.00504553	-0.380007
YDL039C	-0.499018	-1.13801	-0.67692	-1.14505	-0.881347	-0.983048	-0.837984	-1.66371
YOR264W	-0.223214	-0.162786	-0.22467	-0.316098	-0.203073	-0.529298	-0.304651	-0.162897
YBL029C-A	-0.120385	0.600067	0.524363	1.42521	0.598256	1.42759	0.689112	0.430145
YGL173C	-0.142351	-0.281146	-0.305622	-0.333015	-0.262144	0.0653151	-0.0181087	-0.370085
YNL275W	-0.163617	0.172549	-0.0923168	-0.689604	-0.140065	-0.17558	-0.250428	-0.333837
YAR015W	-0.249461	-0.19765	0.1037	0.278636	-0.00974487	0.20256	0.233769	-0.411919
YOR384W	1.21717	2.67791	1.66058	2.39133	0.221726	-1.53376	1.27472	1.89796
YLL051C	0.452648	0.564703	0.471226	0.161714	0.597424	0.594285	0.603203	0.513936
YDR427W	0.382181	0.51978	0.436988	0.152488	0.155512	0.181451	0.191062	0.417086
YLR079W	0.123439	0.431832	0.184758	0.436426	0.211905	0.666699	0.185192	0.511461
YLR408C	0.107657	0.0299576	0.0782155	0.541184	0.00208442	0.581465	0.0266479	0.447643
YMR093W	-0.105612	0.0286643	-0.464161	-0.134334	0.184453	0.127743	-0.303212	-0.00670075
YMR042W	0.559693	0.849458	0.352222	0.751495	0.382548	0.747388	0.217799	0.611781
YDR079W	0.106537	0.414772	0.159765	0.415801	0.267093	0.0504564	0.141691	0.549308
YMR268C	-0.243224	0.314233	-0.348029	0.170987	0.0975808	0.212429	-0.1489	-0.445759
YML070W	0.421357	0.512367	0.0646978	0.124835	-0.0328605	0.375644	0.0397288	0.278943
YHR175W-A	0.340875	0.383532	0.611027	0.814311	0.742184	-0.069864	0.500226	-0.00962977
YPR072W	0.0148906	0.0822848	-0.0259806	0.0852464	-0.0784768	0.150358	0.206993	-0.0413395
YMR108W	-0.26175	0.101442	-0.315617	-0.279487	-0.219679	0.194641	-0.218804	-0.428875
YCR091W	-0.807541	-0.136688	0.39624	0.754837	-0.496542	0.484761	0.483445	-0.540902
YER062C	1.13979	-0.178681	0.197763	-0.201346	0.605487	-0.307454	0.550045	0.734078
YDR244W	-0.144734	0.0564843	0.226558	-0.332825	0.139712	-0.179441	-0.0677446	-0.189795
YDL137W	-0.172434	0.0747792	0.140091	0.273849	0.493346	0.255251	0.106127	0.296748
YGR271W	0.0662191	-0.294066	-0.0667739	-0.145161	-0.0659831	-0.165746	-0.107074	-0.0526865
YDR233C	-0.0785196	0.100184	0.24652	-0.337692	0.101753	0.157348	0.0181759	0.0341819
YGR071C	-0.165849	-0.108572	-0.124086	0.265676	-0.198655	0.125276	0.113041	-0.194131
YCR106W	0.477094	-0.0581244	-0.0712016	0.154406	-0.901731	0.235838	0.297117	-1.66265
YER109C	0.525361	0.481273	0.302587	0.188686	0.340738	0.252497	0.153339	0.528235
YDR489W	0.375627	-0.118898	-0.0932222	-0.348435	-0.00328523	-0.229967	0.0455396	-0.000925112
YPR049C	-0.0813178	-0.628424	-0.112369	-0.410134	-0.0122778	-0.428325	-0.279353	-0.305568
YDL057W	-0.0242042	-0.159698	0.224649	0.034464	0.0108212	-0.107696	-0.165851	-0.0414905
YGR257C	0.146299	0.116586	0.25732	0.158653	-0.00317127	-0.0440084	-0.0575784	0.157013
YEL045C	-0.08802	-0.523117	-1.15692	-0.977102	-0.456086	-0.95355	-0.355944	-0.0401829
YPL235W	-0.288551	-0.0922202	-0.043642	0.0718739	0.101004	0.0106026	-0.0415534	-0.213665
YBL087C	0.199596	0.176582	-0.219036	-0.000380404	0.0243568	-0.26114	-0.116684	0.201149
YJL132W	0.194813	-0.161729	-0.104735	0.0898462	-0.342014	-0.110126	-0.0754032	0.00839893
YGL190C	-0.384584	-0.2577	-0.246479	0.135825	-0.184166	0.0406207	0.0557429	-0.272873
YBR110W	-0.287482	-0.157073	-0.0728526	-0.20184	-0.0395363	-0.268822	-0.101888	-0.187099
YDR144C	0.60214	-0.0444711	-0.0278219	-0.110233	-0.0768233	-0.0262129	0.0916005	-0.358085
YFL046W	0.251475	0.0707442	0.488747	0.483986	0.429067	0.197953	0.0746421	0.591495
YOR103C	1.14765	0.90997	0.592436	0.25518	0.373956	-0.137908	0.101194	1.13422
YKL137W	0.316177	0.565923	0.29341	0.67916	0.070454	-0.147897	0.0517979	0.606942
YDR447C	0.750929	0.623318	0.335512	-0.305325	0.318671	-0.127758	-0.0376352	0.825661
YAL061W	-1.27373	0.384789	0.491952	1.65356	-0.368691	0.117186	-0.18144	-0.196718
YPR145W	-0.236127	-0.147954	0.0428549	-0.358541	0.410148	-0.423113	0.169321	0.416294
YJL063C	-0.396087	-0.081641	0.0380131	-0.103642	0.166751	-0.281419	0.0334147	-0.19373
YDL160C-A	-0.0258929	0.0420208	0.259534	0.503201	0.0251724	0.0519802	-0.230194	0.159832
YIR010W	0.293916	0.709807	0.0622396	0.296945	0.172247	0.252858	0.0473391	0.538289
YDR331W	-0.857691	-0.794958	-0.267264	-0.478636	-0.14952	-0.354116	-0.0948945	-0.539068
YML056C	-0.557018	-0.219476	-0.451447	-0.284776	-0.372227	-0.268656	-0.0448568	-0.522833
YKR044W	-0.423279	-0.113313	-0.308513	-0.11521	-0.11825	-0.217489	-0.322149	-0.226918
YLR433C	0.271214	0.170752	0.193628	-0.259772	-0.093908	0.451142	0.0618796	0.0569538
YMR068W	0.270502	-0.00320757	0.0191992	0.470305	-0.0351612	0.783188	-0.0450657	0.149849
YNL164C	0.156156	0.324629	-0.151085	-0.399711	0.399244	-0.0461496	-0.377091	0.50537
YER032W	0.351196	-0.102726	-0.276281	-0.230935	-0.0761682	-0.274259	0.0278344	0.179759
YJR070C	-0.0160116	-0.0893212	-0.24225	-0.300416	-0.0183086	-0.218353	-0.07414	-0.323476
YGL005C	-0.214945	0.0382546	0.549945	0.387511	0.266612	0.155976	0.246129	0.255322
YHR043C	-0.00268651	0.0662732	0.221822	0.262279	0.0549105	0.309912	0.128945	0.00431534
YDL111C	-0.057949	-0.398368	-0.46694	-0.477952	0.0219306	-0.350283	-0.342078	-0.0668231
YPL007C	0.355244	-0.0212865	-0.0535753	0.034132	-0.0415455	-0.0269302	0.121955	0.197056
YKL159C	-0.849263	-0.457437	-0.245906	-0.393975	-0.113729	-0.24055	-0.182693	-0.414273
YDR059C	0.204124	0.41093	0.645542	0.413572	0.594045	-0.0223074	0.0229791	0.566761
YBR101C	-0.204561	-0.113514	0.410714	0.521917	1.0363	0.427113	-0.00861238	0.247733
YLR396C	0.147146	-0.27057	-0.074641	-0.171943	0.170583	0.619805	0.0315227	-0.198791
YBR245C	-0.0322647	-0.201604	-0.28653	-0.0669463	-0.171515	-0.205169	-0.139848	-0.147768
YJL216C	-0.00871814	-0.621227	-0.214805	-0.465797	-0.0437025	-0.0241323	0.421904	-0.408382
YBR210W	0.516182	0.265772	0.326405	0.267348	-0.0693492	0.0844309	0.0117564	0.236677
YPL103C	-0.414573	-0.318235	0.0471352	-0.133349	-0.110243	-0.0292596	-0.119902	-0.16218
YIL103W	0.0164816	0.376432	-0.00664843	0.0858745	0.401291	-0.134737	0.0698036	-0.0325074
YIL152W	0.44326	1.21152	0.210998	0.139786	0.0607054	0.0552149	0.199769	0.768817
YJR096W	-0.194262	0.362575	0.535856	0.83175	-0.301002	0.216093	0.155088	-0.0137729
YGR143W	-0.508148	-0.0850142	-0.095158	0.278262	-0.0814493	0.132738	0.151909	0.404942
YGR112W	0.383212	0.230294	0.36638	0.248763	0.115938	0.455708	0.330804	0.368231
YLR256W	-0.190266	-0.203284	-0.188371	0.00707001	-0.215923	0.716719	0.217082	-0.160503
YHR174W	0.0485607	-0.733365	-0.481728	-1.07578	-0.436287	-0.870566	-0.0418313	-0.537538
YHR062C	0.110506	0.267642	-0.220518	-0.235346	-0.156454	-0.691553	-0.16537	-0.0325299
YDL213C	-0.0667961	0.460834	0.0756429	0.308558	0.278419	0.273519	0.0458801	0.253037
YDR317W	0.568515	-0.469875	0.209262	-1.78982	-0.153325	-2.01069	-0.736511	-0.948133
YDR478W	0.0675555	0.462525	0.453394	0.0954307	0.535618	0.468539	0.273565	0.154478
YNL106C	0.0013999	-0.143489	-0.454123	-0.459102	-0.421955	-0.206862	-0.163977	-0.385321
YFR015C	-1.3209	0.00649536	0.496239	0.684932	-1.26069	1.20769	1.28156	-1.25536
YMR230W	-0.0333923	0.160349	-0.0243018	0.139275	0.107451	0.308921	-0.10884	0.00670134
YIL092W	0.0526289	0.693057	-0.185166	-0.052811	-0.0539322	0.00758775	0.110249	-0.224476
YLR321C	-0.272087	-0.376196	-0.199946	-0.258197	-0.0539104	0.456123	-0.18885	-0.476982
YGR052W	-1.17259	-0.0305591	1.1324	0.056784	-1.27712	0.349662	0.729654	-2.0233
YJR161C	-0.439078	-0.535871	0.124861	0.547269	-0.991875	0.513334	0.213038	-0.471419
YOR278W	-0.29043	-0.142654	0.380763	0.314112	0.192616	0.20106	0.0233213	0.0323323
YNL085W	-0.373923	0.173079	-0.253128	-0.746419	-0.338306	-0.0438997	-0.0102314	-0.483703
YGL061C	0.24857	0.188255	-0.154101	-0.104267	0.0117443	-0.42812	-0.129819	0.247471
YPL210C	-0.151924	0.0627891	-0.0685965	0.035452	0.0958674	-0.186829	-0.0164924	0.00823395
YOR087W	0.0805821	0.061363	0.012962	-0.276983	-0.0417305	0.170561	0.0381911	-0.128711
YGL234W	-0.262214	-0.622998	-0.753724	-0.860324	-0.650456	-0.33993	-0.318793	-1.1599
YOR347C	-0.272393	0.598729	0.391542	0.479217	-0.622136	0.357162	0.303367	-0.232972
YPR093C	0.0475997	0.528153	0.124709	0.384112	-0.133761	-0.0939765	0.0793584	0.0131927
YAL029C	0.0984516	0.054768	0.050042	0.0834422	0.0768694	0.11791	0.00869839	-0.0270249
YOL155C	-1.04108	1.05285	-1.01636	0.148889	-0.0935155	0.689582	-0.65116	0.89601
YDR421W	0.2552	-0.040235	0.199683	-0.384534	-0.0798836	-0.186416	-0.167123	0.14451
YGL171W	-0.402387	-0.270729	-0.473102	-0.229552	-0.102381	-0.196578	-0.241108	-0.327306
YDR294C	-0.463112	-0.573328	-0.322754	-0.75883	-0.214617	-0.22474	-0.03074	-0.685073
YHR135C	0.0292249	0.0685715	-0.252842	-0.0956668	-0.133108	0.100279	0.153806	0.0292091
YBR181C	0.282289	0.122404	0.552387	0.0208701	0.336842	0.23064	0.000359427	-0.0589936
YOR078W	0.288263	0.0353062	-0.149156	-0.184197	0.490681	-0.216555	-0.173957	0.599091
YOR243C	-0.430346	-0.370496	-0.43972	-0.0667811	-0.0363293	-0.0151943	-0.0209353	-0.691216
YMR165C	-0.59845	-0.278275	-0.639285	-0.0445225	-0.711189	-0.0731871	-0.248232	-0.71786
YCR005C	0.277277	0.091229	1.38008	1.37067	-0.653177	-0.207232	0.0316773	0.0395777
YPR055W	0.186618	0.137724	0.0769006	0.183651	0.0541483	0.107361	0.162891	0.201688
YHR037W	-0.442331	-0.0966102	-0.0941013	-0.0256221	0.0457708	-0.26349	0.111784	-0.0799441
YLR032W	0.156517	-0.272022	-0.328021	-0.199421	-0.22534	0.216097	-0.342412	-0.133003
YLR089C	0.0427485	-0.0898396	0.193895	-0.00993135	-0.25796	0.48951	-0.101991	-0.215848
YBL027W	0.0872042	0.190823	0.128308	-0.340385	0.411027	-0.24442	0.125151	0.311058
YOL060C	-0.0250249	-0.384997	-0.335089	-0.433552	-0.368201	-0.158835	-0.0539619	-0.275804
YNL208W	-0.259102	1.0663	0.450515	0.238213	0.290869	-0.0389648	-0.0233138	0.514557
YNL232W	-0.102149	0.13352	-0.0900548	-0.252743	0.464246	-0.0468584	-0.0500205	0.0682297
YDL076C	0.2536	0.32676	0.20026	0.326521	-0.0603838	0.0945491	0.190638	0.111893
YDR120C	-0.165214	-0.113189	-0.248395	-0.295015	0.181646	-0.452887	-0.272537	-0.144418
YJL192C	0.0444576	0.0568178	0.235199	0.0526437	0.0736523	0.0404109	0.144514	0.0605596
YLR054C	-0.299303	0.357672	0.989523	0.747917	0.0243828	0.479982	-0.303503	-0.0805622
YLR009W	0.0284158	0.199768	0.106248	0.276036	0.371803	0.732646	0.121152	0.197871
YDR063W	0.390333	0.2918	0.289726	0.150852	0.360896	0.153437	0.505839	0.374728
YGR238C	-0.0812512	-0.449708	-0.0413059	-0.179747	-0.132002	-0.243794	0.232934	-0.280746
YLR423C	-0.23896	-0.156217	-0.00686894	-0.113061	-0.207333	0.587473	-0.0518894	-0.136136
YLR105C	0.218542	0.173066	0.220883	-0.147758	0.181273	0.592738	0.091025	0.12065
YML091C	-0.760251	-0.227923	-0.332693	-0.336416	-0.0902698	-0.190943	-0.547183	0.0164588
YHR191C	0.162493	0.515654	0.160833	0.379578	0.120293	-0.214693	-0.176271	0.37002
YDL098C	0.22685	-0.42795	0.246296	-0.0147228	-0.0645124	-0.386898	-0.199529	0.073586
YLR202C	-0.0203194	0.150567	0.0080593	0.175835	-0.286161	0.109021	0.0626882	0.095014
YKR005C	-0.0662365	-0.44279	0.160143	0.205896	0.5159	-0.402804	0.0472192	0.0737307
YMR143W	-0.191372	0.293927	-0.0497669	-0.0290781	0.20551	0.327979	-0.070119	-0.0723355
YCR063W	0.219577	0.19502	-0.179245	-0.350183	-0.0888591	0.610261	0.0639537	0.512793
YNL189W	-0.452053	-0.143225	-0.32274	-0.805887	-0.0329243	-0.0493011	-0.0729846	-0.530792
YCL047C	0.667992	-0.138714	0.558599	0.36411	0.00302379	-0.0336717	0.0265155	0.33778
YGL122C	-0.146439	0.293671	0.0243779	0.224055	0.00620132	0.206679	0.0305453	-0.0638858
YDL018C	-0.109844	-0.0528837	-0.294397	0.00631042	-0.236192	-0.209183	-0.236524	0.210021
YOR120W	0.00074219	0.189995	0.666572	0.0499474	0.268285	-0.412166	0.449961	0.72719
YPR160W	-0.47528	0.199158	0.338535	0.988256	-0.114838	0.865783	0.462448	0.741386
YBL060W	0.0026628	-0.149626	0.149989	-0.030186	-0.101224	-0.12266	-0.200371	0.123828
YKL056C	-0.0135679	0.170759	0.0217974	0.198001	0.0216728	0.0494603	0.0300328	-0.0981502
YPL068C	0.893553	0.0274945	0.0255543	-0.785151	0.567761	-0.30386	-0.112718	0.477905
YJR057W	-0.0322894	-0.146093	0.504608	0.563012	0.565559	0.339411	0.163782	0.104929
YGL211W	0.155892	-0.137972	0.392442	0.256215	0.304708	-0.0676603	0.0542131	-0.0337069
YFL032W	-0.216489	-0.0686909	-0.659039	-0.365889	-0.787498	-0.363279	0.111297	0.216737
YLR377C	-3.71395	-0.625177	0.875035	-0.464651	0.622923	2.15218	0.192765	-1.55072
YBL063W	0.45712	0.0569215	0.0583079	0.347732	-0.0153524	-0.000206289	0.229739	0.268654
YAL059W	-0.206732	-0.0505881	-0.19116	0.154729	0.207471	0.0396352	-0.188829	-0.136374
YNL007C	0.129636	0.419832	0.627181	0.24667	1.43059	0.725506	0.395022	0.735079
YPL148C	0.554678	0.179183	0.352276	-0.400428	-0.0725651	-0.0775234	0.0467007	-0.100157
YJR137C	0.312742	-0.46127	-0.373252	-0.765914	-0.361809	-0.408536	-0.357891	-0.175166
YDR397C	-0.00864861	0.174191	0.282461	-0.310177	0.389494	-0.217363	0.0147239	0.297218
YMR021C	0.187199	0.724905	0.204814	0.693211	0.156933	0.341283	0.131066	0.129302
YMR074C	-0.124206	0.446091	0.0604115	0.634524	0.0267627	0.159042	0.0523228	0.279894
YDR378C	0.387097	0.210983	0.404008	0.0390083	0.236343	-0.0489923	0.0338122	0.196896
YJR039W	-0.3377	-0.592657	-0.195946	-0.282008	-0.446101	-0.234495	-0.00737719	-0.647148
YDL158C	0.191124	0.259855	0.100587	0.045335	0.229317	-0.209215	-0.120513	0.167182
YOR104W	-0.485627	-0.293195	-0.471392	0.0921824	-0.454125	0.0503794	-0.18759	-0.112971
YFL009W	-0.442955	-0.587487	-0.230656	0.0321663	-0.14265	0.0389312	-0.0331387	-0.513445
YLR297W	-0.616586	-0.265814	-1.19294	0.122187	-1.72603	0.41661	-0.131124	-0.325287
YDR216W	-0.362106	-0.430087	0.000179252	-0.472877	-0.0628916	0.234288	0.0871996	-0.316661
YIL120W	0.423238	0.817644	0.600413	0.380502	0.282287	0.354418	0.210004	0.396695
YPL162C	-0.165969	-0.190641	-0.0432074	-0.140607	-0.213826	-0.132963	-0.0864562	-0.495371
YGR095C	-0.0694547	-0.0602194	-0.172482	0.0832994	0.373316	-0.146912	-0.0216761	0.0146081
YHR029C	0.305856	-0.0259803	0.410704	-0.241067	0.513386	0.243075	0.265649	0.133851
YAL033W	-0.0691733	0.106177	0.758407	0.919485	0.525791	0.232509	0.0541718	0.283679
YBR284W	-0.163004	-0.116994	0.218046	0.341154	-0.0418222	-0.044233	0.280874	-0.15011
YNR036C	-0.050332	0.903469	0.107395	0.0225392	0.0869482	-0.0787299	-0.107898	0.462727
YNR049C	0.400373	0.630448	0.39397	0.0543537	0.0662362	0.112368	0.290344	0.349598
YDR192C	0.0928453	-0.106081	0.0144144	-0.0328375	0.0468451	-0.192935	0.0417369	0.0492393
YOL112W	0.412313	0.220192	0.30971	0.0455362	0.038174	0.100116	-0.038558	0.442772
YML109W	0.155693	0.0812388	-0.10482	0.111263	0.248542	-0.0247415	-0.106768	0.254426
YOL083W	-0.3265	-0.0705722	0.565759	0.553269	0.177893	-0.070709	-0.00901406	0.0884088
YNL251C	-0.339863	-0.691418	-1.01826	-0.947336	-0.720449	-0.871117	-0.343011	-1.43802
YBL004W	-0.193763	-0.207633	-0.303617	-0.125217	-0.375639	-0.102965	-0.0839842	-0.823252
YBR164C	-0.524393	-0.450917	0.156146	0.114943	-0.101315	-0.125786	-0.105805	-0.322999
YHR074W	-0.323962	-0.438977	-0.192999	-0.279616	-0.183087	0.142968	0.00973398	-0.317237
YDR464W	0.207323	-0.0396149	-0.157947	-0.564094	0.0638765	0.0485093	-0.126015	0.286316
YFR030W	0.308678	-0.602405	-0.0159413	-0.230835	0.0425522	0.0826138	-0.268622	-0.151041
YBR131W	0.00074219	-0.32797	-0.184475	-0.0226631	0.0224707	-0.227448	-0.19408	-0.284254
YKL078W	-0.316283	-0.565307	-0.504004	-0.419061	-0.161603	-0.726998	-0.319938	-0.747763
YIL055C	-0.194869	0.197624	-0.0809602	-0.265956	-0.361651	-0.0335378	-0.0385908	-0.469424
YPL053C	-0.305882	0.0571042	-0.0744443	0.116631	-0.153939	-0.193272	-0.138893	-0.199723
YLR351C	0.683054	0.643992	0.490183	0.272904	0.252171	0.753338	0.378299	0.707515
YNR014W	0.441315	2.17697	1.27181	0.628577	0.342584	0.875747	1.69843	-0.119813
YER125W	-0.627335	-0.36628	-0.580076	-0.23683	-0.562883	-0.0108264	-0.0870989	-0.505543
YER152C	-0.0214299	-0.31054	0.0140126	-0.52041	0.0179201	-0.0215488	-0.159323	-0.316265
YLR015W	-0.0541714	-0.326901	-0.365438	-0.340722	-0.226274	0.0545022	-0.240613	-0.425368
YHR116W	0.0495669	0.544209	0.345077	0.529698	0.177086	-0.190368	-0.11525	0.0373149
YPL259C	-0.790093	-0.76741	-0.32996	0.0740499	-0.335265	-0.42328	0.056695	-0.686771
YGR093W	0.431285	0.13264	0.0710221	-0.304074	0.295207	-0.278057	0.110683	0.105411
YDL037C	-0.133696	-0.962087	-0.739071	-1.41883	-1.1987	-0.769641	-0.930175	-1.60158
YPR070W	-0.155504	-0.285807	-0.0575795	-0.0868908	-0.16668	-0.0813262	0.0167846	-0.554541
YOR386W	-1.08685	-0.459117	-0.222023	0.769149	-0.83732	0.439782	0.287812	-0.555803
YAR042W	0.14594	0.183677	-0.0468463	-0.0318565	-0.0130584	0.281496	0.217501	0.289736
YPR198W	-0.120101	-0.014317	0.0969338	0.00971626	0.00836073	-0.148334	-0.0745513	0.0108118
YHL038C	-0.186885	-0.16626	-0.0577283	0.236868	-0.00119903	-0.143194	-0.0341353	-0.163605
YLL053C	-0.715847	-0.72869	0.673341	-1.45183	0.0701505	-2.26813	-0.806853	-0.0257439
YDR425W	-0.0831438	-0.2038	0.1481	-0.213329	-0.247217	0.0152404	0.0751617	-0.171181
YML076C	0.102966	0.433585	0.0656468	0.373315	-0.0423097	0.440096	0.0504027	0.14544
YKR060W	-0.196404	-0.367186	-0.301824	-0.319826	-0.0427344	-0.303637	-0.116015	-0.448855
YER069W	-0.041712	-0.777356	-0.389132	-1.26356	-0.259781	-1.51314	-0.53664	-0.233503
YMR091C	-0.0307627	0.239097	-0.105133	0.195628	-0.413964	0.341814	0.052356	-0.341984
YER012W	-0.122747	-0.134125	0.133646	0.195931	0.182692	0.0202987	0.245059	0.0289508
YHR098C	0.0451852	-0.30307	-0.213007	-0.259571	-0.154678	0.12723	0.138353	-0.228818
YDL135C	0.0703904	0.139579	0.100608	0.247807	0.048055	-0.0445219	0.219613	0.136235
YCR093W	-0.0899732	-0.39445	-0.381405	-0.0149932	-0.245574	0.028798	-0.01966	-0.296284
YPR108W-A	0.113217	-0.217148	-0.466637	-0.792258	-0.667795	-1.01955	-0.377551	-0.360448
YBR069C	-0.246404	-0.15395	-0.25665	-0.675389	0.107854	-0.684301	-0.349731	-0.460171
YGR077C	0.319085	-0.0257095	0.124081	-0.113977	0.12331	-0.0950806	-0.0306127	0.225814
YDR040C	-0.364022	0.0670728	0.347361	0.443109	-0.317187	-0.245251	-0.182118	-0.120621
YGR255C	0.0228114	-0.313739	-0.0644199	0.146232	0.0715492	-0.0429506	0.0882559	-0.0150881
YDL051W	-0.241024	-0.240039	-0.0300964	-0.0532508	0.118849	-0.0248705	-0.0684825	-0.367369
YBL102W	-0.253203	-0.00069837	-0.0388017	0.177091	-0.0493126	-0.0523416	-0.0130244	0.00973924
YPL237W	-0.020015	0.152804	-0.0287873	0.0906837	-0.0369933	0.0376654	0.0694254	0.106577
YLR120C	-1.36108	-0.21439	-0.205682	0.542022	-0.489335	0.347568	-0.235027	-0.621518
YEL043W	0.418871	0.0610358	-0.0521859	-0.245187	-0.276139	0.0534303	0.0798954	0.00926442
YNL068C	0.804868	0.605955	0.151148	-0.432157	0.092872	-0.00848257	-0.0473408	0.5412
YBL002W	0.737632	0.997467	0.446049	0.920995	0.39723	0.31688	0.495042	1.00778
YDR146C	-0.23124	-0.246275	-0.512185	-0.320548	-0.40942	-0.119575	0.0345733	0.102606
YBR112C	0.0145291	0.142348	-0.400636	0.0888763	-0.270806	0.186978	0.123694	0.17991
YBL081W	0.401766	0.582604	0.0177803	-0.0361285	0.31199	0.258348	0.180058	0.567642
YNL326C	0.108201	0.173176	0.042748	-0.105193	0.0614005	0.10422	-0.0496269	0.191319
YDR337W	0.141493	0.397698	0.584265	-0.0662401	0.0409795	0.382122	0.191508	0.284491
YJL061W	-0.0145732	-0.0529582	-0.142138	-0.117696	-0.316956	0.05566	0.0773958	-0.439578
YPR147C	0.0646075	-0.270555	0.065403	0.0218759	-0.0736278	-0.182527	0.0437064	-0.126795
YDR441C	0.324495	0.567342	0.315553	-0.0536954	0.231833	0.098821	0.0478771	0.35258
YPL094C	0.0953562	0.0331014	0.0772233	-0.0182365	0.272208	0.00182145	-0.00624662	0.0202476
YPL023C	-0.30302	-0.260175	-0.170475	-0.163119	-0.239492	0.0336061	0.00961845	-0.345567
YDR231C	-0.194529	0.172847	0.313424	0.0945869	0.177531	-0.143929	0.128894	0.441818
YJL112W	-0.149829	-0.267858	0.255456	0.129191	0.140438	-0.179565	-0.0495852	-0.0520533
YNL193W	-0.0529684	0.152076	0.168801	-0.348517	0.0949296	-0.219289	0.100783	-0.150857
YML058W	0.319547	0.461569	0.499631	0.864649	0.561357	0.681392	0.303939	0.646892
YBR188C	0.494254	0.490054	0.279153	0.218104	0.249171	0.0270013	0.266092	0.217471
YER034W	0.18673	0.262174	0.348842	0.622668	0.68242	-0.0790158	0.353972	0.59574
YJR076C	-0.160447	-0.153573	-0.0905041	-0.0252501	-0.00333825	0.312023	0.138663	0.0495625
YKL157W	0.231545	0.133764	0.15117	-0.0710226	0.0617173	0.227231	0.0547946	0.326325
YBR003W	-0.155567	-0.194467	-0.134161	0.105572	-0.184546	-0.08777	0.194513	0.127041
YPR129W	0.427777	0.254766	-0.0164246	-0.239563	0.112433	-0.169133	0.0496102	0.25166
YDL113C	-0.600736	-0.349219	0.0103472	0.368786	-0.504639	0.190327	0.184799	-0.657168
YMR135C	-0.488032	0.978352	0.333039	1.18532	-0.251719	0.896223	0.308444	-0.0483222
YPL005W	-0.207015	-0.107231	-0.0017584	0.250661	-0.126709	-0.170245	-0.0683173	-0.120825
YBR247C	-0.222873	-0.526652	-0.63041	-0.458015	-0.013663	-0.423765	-0.324628	-0.363324
YLR185W	-0.358278	-0.44174	0.282364	-0.329167	0.492696	0.645976	0.0636369	-0.509813
YJL210W	0.0601333	0.00160278	0.181248	0.574991	-0.0686624	0.0672763	0.469655	-0.182608
YLR398C	-0.255138	-0.274942	-0.359133	-0.129358	-0.192706	0.641635	-0.0539519	-0.31836
YIL154C	0.401354	1.11575	0.340997	0.529652	0.149195	0.873722	0.482959	0.602718
YIL101C	-1.16276	0.96631	0.560531	1.43795	-0.0171646	0.400543	0.283934	-0.15484
YKL004W	-0.31161	-0.29879	-0.45233	-0.356289	-0.0880443	-0.00225976	-0.115553	-0.343479
YPL154C	-0.227373	0.136462	0.113234	0.152462	0.128516	-0.0932669	0.0129245	0.21427
YPL101W	-0.152215	-0.115836	0.0810769	0.0631801	0.36344	-0.164013	0.0558446	-0.0664907
YLR258W	-0.509526	0.201661	0.216988	0.930206	-0.478379	1.0248	0.456722	0.1185
YJR098C	-0.336234	-0.144866	0.0280116	0.026848	0.0479143	-0.0609849	-0.097441	-0.256085
YHR176W	-0.0991564	-0.211998	0.201302	0.103148	0.103251	-0.15065	-0.21758	-0.0571594
YDL211C	0.553805	0.416634	0.254379	0.199646	0.497648	0.0876133	0.0562678	0.500196
YDR319C	-0.132402	0.216865	0.411133	0.299467	-0.0294677	0.490705	0.383816	0.102608
YKL095W	-0.500481	0.0651556	-0.0827843	0.372588	0.0761966	0.336147	0.151355	0.0701072
YIL094C	0.38484	0.39813	0.162133	-0.109228	0.247136	-0.0992753	-0.0219331	0.207556
YLR451W	-0.182652	-0.161707	-0.20013	-0.0828819	-0.0639329	0.794507	0.101341	-0.296125
YFR017C	-1.25896	-0.0315185	0.373665	0.794051	-0.790051	0.0878972	0.874808	-0.912928
YHR017W	0.223135	0.218883	0.346543	0.503496	-0.260311	0.106413	0.217748	-0.287632
YOL044W	-0.101667	0.0529016	0.50568	0.434682	0.20671	-0.300086	-0.0666098	0.321995
YLR323C	0.82707	0.41939	0.440874	0.178111	0.255228	0.544156	0.000614676	0.375374
YOR085W	0.057686	0.339001	-0.298439	-0.199621	-0.510741	-0.0311025	0.0403581	0.0550782
YGL067W	-0.130537	-0.570448	-0.339037	-0.471385	-0.24279	-0.376519	-0.127708	-0.442426
YNL087W	-0.0627666	0.0302272	-0.275844	-0.720783	-0.346814	-0.0578062	-0.058458	-0.622174
YLR318W	0.721919	-0.237741	-0.129075	-0.251962	-0.116599	0.373798	-0.154776	0.0198962
YBR278W	0.54444	0.272669	0.256858	0.24727	0.207338	0.000308407	0.165852	0.561532
YNL024C-A	0.0319706	0.32618	-0.100952	-0.260853	0.0576982	0.0940347	0.012154	0.0610918
YDR296W	0.539296	0.709285	0.281003	-0.226551	0.0755041	-0.010603	0.123586	0.605525
YGL232W	-0.283567	-0.661994	-0.259086	-0.0178818	-0.43742	-0.144428	-0.0937789	-0.904642
YPR091C	-0.128498	-0.00136933	-0.210521	-0.0108818	-0.261023	0.00603477	0.257195	-0.29073
YGR141W	-0.248375	-0.0752621	-0.12805	0.294775	-0.183086	0.111098	-0.0627839	-0.202952
YHR137W	-0.315572	-0.657363	0.413462	-0.889296	0.254056	-2.03781	-1.68393	-0.244173
YBR187W	0.102412	-0.260844	-0.431364	-0.473836	-0.263948	0.0303488	-0.0308612	-0.459504
YMR198W	0.494019	0.529739	0.118468	0.397469	0.210671	0.373335	0.131706	0.286538
YCR003W	0.406787	0.859786	0.549047	0.842312	0.0746307	0.366831	0.0810218	0.65484
YMR316C-B	0.115142	0.277348	0.360542	1.02566	0.256158	0.504475	0.339413	0.606869
YMR163C	-0.130607	0.112687	0.164019	0.30131	0.129978	0.279862	0.0311403	-0.110108
YBR020W	0.260445	-0.503141	-0.205638	-0.798372	-0.241918	-0.47045	-0.348498	-0.169801
YLR418C	0.0146752	0.105759	0.180073	0.207674	0.175814	0.836657	0.0734076	-0.0180689
YER059W	-0.23645	0.0351223	0.0979828	0.238935	-0.125208	0.263802	0.209476	0.0714068
YNL076W	0.0492338	0.346959	0.0153473	-0.130183	-0.0309487	0.168813	0.132982	0.0619029
YBL025W	-0.0128362	-0.274112	-0.405191	-0.351271	0.0946883	-0.55249	-0.229485	0.477485
YOL066C	0.387368	-0.227174	-0.0339542	-0.154923	0.233177	-0.198642	-0.0304231	0.312089
YDR126W	0.262921	0.245896	-0.0435292	-0.248117	0.52778	-0.120095	-0.00262203	0.116678
YPL216W	0.251286	-0.10268	0.0433263	-0.0789901	-0.0148585	-0.325392	-0.310946	-0.152045
YOR223W	-0.000184099	0.00153536	0.144057	0.297023	-0.196412	0.302752	0.30097	0.0516169
YEL022W	0.141134	-0.132988	-0.164321	-0.0980417	-0.116623	-0.257975	0.0277121	-0.157781
YHR072W	-0.050166	-0.570805	-0.0167878	-0.451176	-0.113579	0.0311827	-0.188284	-0.527981
YDL074C	0.305992	0.263068	0.347338	0.191359	0.193961	0.0292841	0.103768	0.264684
YJL190C	-0.217111	-0.252827	-0.213312	-0.287971	-0.0561727	-0.0908341	-0.0796815	-0.413764
YMR218C	-0.0783893	0.118859	-0.232667	0.420376	-0.242425	0.41801	-0.0141889	-0.278389
YNL265C	0.415156	0.993551	0.438661	-0.141	0.328829	0.290962	0.298711	0.532944
YNL230C	0.285816	0.0525306	-0.135178	-0.690048	0.0156402	-0.279385	0.14237	-0.351179
YLL049W	0.422785	0.130969	0.592992	-0.0430876	0.197441	0.428617	-0.235658	0.192325
YHR211W	0.136902	-0.147169	-0.295271	-0.610608	-0.127771	0.0946816	0.00637946	0.192077
YPR166C	-0.311202	0.0933912	0.25107	0.445077	0.224529	-0.24972	-0.0158124	0.169249
YJL042W	0.198146	-0.17996	-0.148886	0.0565086	-0.0743948	0.314824	0.189172	0.299639
YNL301C	0.380028	0.485917	-0.158262	-1.02338	-0.0174903	-0.459737	-0.038046	-0.122562
YMR058W	0.251071	1.64319	0.611653	0.474962	0.593493	-0.383904	0.71305	0.733889
YDR061W	0.545537	0.241294	0.474599	0.317724	0.0930064	0.136455	0.122917	0.387048
YJR112W-A	0.279896	0.25579	0.516862	0.295099	0.164896	0.14893	0.0487405	0.44856
YOR290C	-0.0313102	-0.371099	-0.473159	-0.309117	-0.410602	-0.180775	-0.119362	-0.254178
YKL114C	0.327313	-0.0242754	0.155243	0.0235153	0.0757048	-0.0718641	-0.0963967	0.0852018
YML024W	0.251753	0.715572	0.342116	0.1442	0.280783	0.38197	0.0220453	0.225534
YML093W	0.411776	0.882808	-0.0697399	0.230883	-0.106315	0.235312	-0.114241	0.167727
YHR197W	-0.243401	-0.0154321	-0.377947	-0.123235	-0.0702788	-0.25575	-0.194144	-0.470602
YDR276C	-0.757413	0.205654	0.165107	0.0919592	-0.0381949	0.123859	0.00523037	-0.00808449
YLR200W	0.198202	0.302494	0.32757	0.367596	0.593189	0.629285	-0.0839437	0.314782
YKR003W	0.0501032	-0.174938	-0.175781	-0.116386	-0.382114	0.0570639	0.0335394	-0.00147205
YLR107W	0.122473	0.0720377	0.199687	0.477952	0.367801	0.672238	-0.0838015	0.332583
YER175C	0.32994	0.218062	0.42517	0.357296	0.489302	0.25838	0.50874	0.832063
YKL135C	0.0571448	0.0245014	0.143952	0.319244	0.139869	0.0268863	0.0905013	-0.0399094
YDL183C	0.17462	0.402324	0.392482	0.560863	0.108699	-0.140852	0.00416443	0.0416507
YCL049C	-0.811398	-0.446278	0.103599	-0.0735965	0.0913708	-0.0974486	-0.00657163	0.0978667
YBL066C	-0.284462	-0.316199	-0.157336	-0.130736	0.170011	0.0909948	-0.0762531	0.32325
YGL107C	-0.119221	-0.181385	-0.06065	0.0308817	0.153926	-0.237738	-0.0124455	-0.149242
YGR271C-A	0.108566	0.20814	-0.0769725	0.375931	0.309786	-0.0248765	-0.191024	0.45159
YDR169C	0.435968	0.555349	0.148347	0.0165994	-0.0832614	0.0590292	0.133925	0.334822
YOR057W	0.0497322	-0.46542	-0.135349	-0.38674	-0.104407	-0.282987	-0.0937414	-0.229734
YMR272C	0.208156	0.510187	0.0751757	0.410261	0.0814127	0.75003	0.624362	0.262976
YPR108W	-0.249236	-0.190382	-0.107037	0.121262	0.0427455	0.08007	-0.0198192	-0.0729524
YKL054C	0.12352	-0.0752532	-0.464194	-0.294253	-0.366961	-0.16881	-0.0859129	-0.042597
YGR162W	-0.121803	-0.246185	-0.336085	-0.434651	-0.0445215	-0.202669	-0.169544	-0.315187
YDL165W	0.30645	0.518851	0.0950942	0.326216	0.230502	0.087041	0.163375	0.592562
YDR032C	0.310348	0.660413	0.3176	0.336038	0.3864	0.0433226	-0.0112713	0.849458
YKL023W	-0.211683	-0.309758	-0.238822	-0.0122678	-0.2075	0.244002	0.0731457	-0.302958
YJR051W	-0.126597	0.239307	0.330164	0.189561	-0.00366478	0.194191	0.0456361	0.0377845
YNL009W	-0.422968	0.213842	0.469084	-0.4736	0.61045	-0.176215	-0.212492	-0.664387
YFL034W	0.384559	-0.0717455	-0.140687	-0.360115	-0.0661121	-0.37084	-0.0757335	-0.070824
YKL164C	0.0417157	0.507364	0.134338	1.06842	0.245816	0.361417	-0.0284385	0.231685
YJR135C	-0.158524	0.164944	0.193784	0.316236	0.0791239	0.0182301	-0.00767182	-0.0754576
YGL213C	-0.328392	-0.369782	-0.312675	0.000493437	-0.20132	-0.0546461	0.0173716	-0.264577
YMR076C	0.119036	0.392511	-0.100579	0.256916	0.315679	-0.0666864	-0.0802334	0.310544
YGR205W	-1.0935	-0.736189	-0.549594	-0.552354	-0.436872	0.0209676	0.0810748	-1.05317
YKL113C	-0.0327537	-0.185921	-0.135276	0.0544389	0.105971	-0.477843	-0.279018	0.101495
YNL027W	-0.544201	0.282472	0.0131237	-0.328836	-0.217176	0.21746	0.221798	-0.347219
YLR291C	0.329318	0.175048	-0.0894739	-0.693604	-0.209989	0.500474	-0.0050754	0.122486
YDR210W	0.262779	0.614691	-0.0712702	-0.0509091	0.210341	-0.392496	0.0294372	0.875612
YIL122W	-0.0401212	0.690478	-0.0178129	0.331052	-0.141771	0.308085	0.185203	0.175628
YDL230W	-0.0843136	-0.118852	-0.0534338	0.176881	-0.245825	0.171278	0.068264	0.108965
YJR113C	0.296877	0.828693	0.458854	0.541722	0.338784	0.173741	0.0374866	0.733216
YGL075C	-0.0140983	-0.179995	-0.173441	-0.155632	0.116166	-0.306817	-0.255305	-0.0963591
YIR026C	-0.0599236	0.508543	-0.0175619	-0.161484	0.023185	-0.221242	-0.0433401	-0.346658
YIL156W-B	-0.0895602	0.731862	0.4646	0.570279	0.224517	-0.0542666	-0.188379	0.583839
YGR097W	-0.201627	-0.284987	-0.719499	-0.344933	-0.795254	0.114345	0.100899	-0.495465
YIL068C	0.0607963	0.131425	-0.0763115	-0.396937	-0.196332	-0.106003	0.0674511	-0.201044
YCL025C	-1.27359	-0.0253084	0.33003	0.219241	0.647669	0.499511	0.171052	0.419199
YNR034W	0.484086	0.396371	0.302803	0.0306953	0.0293413	0.452474	0.560738	0.428434
YNL282W	0.0974954	0.155109	0.0604672	-0.559621	0.677242	-0.0389904	0.00632239	0.0061936
YBR286W	-0.256863	-0.221081	-0.436605	-0.312044	-0.247429	-0.0523129	0.126309	-0.410332
YGL144C	0.350881	-0.280257	-0.0714587	-0.257769	0.316949	-0.528916	-0.340349	-0.167894
YDR190C	0.0190876	0.238408	0.181849	0.139207	0.341905	0.183413	0.107868	0.154021
YAL031C	-0.11757	-0.117296	0.0656826	0.157159	0.00813544	0.19615	0.0766897	-0.133292
YBL006C	0.877416	0.94946	0.646847	0.537832	0.409481	0.00763755	0.20281	1.00856
YGR108W	0.110558	-0.683459	-0.160689	-0.234527	-0.22821	-0.712359	-0.246851	-0.115237
YBR264C	1.00481	0.759277	0.146478	0.341398	-0.347774	-0.644881	-0.083162	0.445889
YBR231C	-0.0561305	-0.218601	-0.0164096	0.104456	0.175616	7.2025e-05	-0.081292	0.078156
YBR166C	0.107795	-0.33313	-0.0399548	-0.245066	0.0317033	-0.227268	-0.100512	-0.148319
YDR462W	0.75918	0.804223	0.896788	0.133189	0.438566	-0.00283562	0.329171	0.580695
YJL148W	-0.0927252	0.189162	-0.153283	0.156528	0.227799	0.218793	-0.0834497	0.0433371
YIL057C	-1.68323	1.69444	2.09705	0.436692	2.31284	-0.189135	-1.18696	1.50909
YPL055C	0.0744188	0.243412	-0.24397	-0.0748377	-0.146303	-0.047445	-0.0599487	-0.0255457
YLR353W	-0.164627	-0.197839	-0.0421156	-0.178188	0.263324	0.664001	-0.058227	-0.00584969
YIL148W	-0.380375	0.15153	-0.177003	-0.168112	0.116834	-0.156145	-0.00232724	-0.0437583
YNR016C	-0.637014	-0.144412	-0.253217	-0.666025	-0.285736	-0.0930334	-0.197306	-0.692978
YFR036W	0.967828	0.200683	0.133037	0.214356	0.756589	-0.0409513	0.213353	0.935903
YHR114W	-0.130721	-0.241256	-0.303976	-0.247018	-0.390988	0.146099	0.143519	-0.282897
YGL079W	0.267481	0.208858	0.332385	0.198233	-0.0380379	0.174099	-0.0881975	0.219384
YER150W	0.0879799	1.91669	1.08982	2.92127	-0.0404502	1.7857	1.4561	0.903611
YNL279W	0.0832044	0.401268	0.23864	0.0436145	-0.0724539	0.519316	0.0424377	0.348467
YDR400W	0.362532	-0.0562175	-0.029305	-0.578445	-0.0653729	-0.240453	0.00347096	-0.0344195
YOL027C	0.0169354	0.0289836	-0.104175	-0.187752	-0.0146695	-0.0125553	0.0281054	-0.0100517
YPL257W	-0.229125	-0.0531379	0.347017	0.220936	-0.107563	0.0390235	-0.281204	-0.0918323
YPL120W	0.00074219	-0.0443951	-0.250405	0.0142699	-0.325186	-0.132241	0.137695	-0.405602
YOL145C	-0.0913869	-0.0434889	-0.0600859	0.0590275	-0.104622	0.215625	0.0630353	-0.0486085
YJL099W	-0.320004	-0.102118	-0.229602	0.0593077	-0.438076	-0.148098	-0.104732	-0.357973
YDR395W	-0.0357931	0.028297	-0.212095	-0.56725	-0.0915381	-0.122834	-0.0944963	-0.17523
YOL110W	-0.687396	-0.151852	-0.232144	0.214447	-0.127094	0.123932	-0.112759	-0.657462
YDR005C	-0.158683	0.380927	0.231996	0.338168	-0.0953863	0.112015	0.055407	0.203789
YMR311C	-0.0376242	0.762287	0.457171	1.01069	0.0966366	0.855682	0.428364	0.346065
YBL039C	0.0384924	-0.102955	-0.19747	-0.304345	0.0280975	-0.205606	-0.193564	-0.162917
YGR188C	0.59951	-0.106364	0.0207736	-0.0367237	0.388439	-0.309463	-0.327969	0.416958
YOR362C	0.262752	0.369045	0.401827	0.333892	0.128158	0.29466	0.135049	0.101088
YLR126C	0.0553883	-0.0578239	-0.000965632	-0.0070081	0.0980247	-0.0245383	0.0608592	-0.158142
YDL053C	-0.186246	0.226889	0.267074	0.278669	0.458403	0.297703	0.124279	0.345885
YML074C	-0.105203	0.271685	-0.594431	-0.0339611	-0.465814	0.67214	0.120087	-0.359385
YKR062W	-0.242033	0.00749144	-0.113583	0.0663743	0.0941115	0.10206	0.245109	0.0665551
YBR235W	-0.145171	-0.417837	-0.472758	-0.182114	-0.330984	-0.162873	-0.11577	-0.328139
YER010C	0.196767	0.303201	0.29516	0.397468	0.456862	0.09553	0.117452	0.616462
YML003W	-0.511778	-0.0966564	-0.297608	0.473082	-0.453691	0.207822	0.345052	-0.841472
YMR097C	-0.17565	0.129301	0.388836	0.757465	0.0606661	0.595341	0.245163	0.0185851
YDL133W	-0.0135449	0.11385	0.0221665	0.190634	-0.0892568	0.116097	0.0826904	0.155649
YOR131C	-0.231134	0.20375	0.121467	0.534674	0.185553	0.140733	0.0120804	0.190807
YHR096C	-1.4616	0.649134	0.079426	0.79292	-0.333466	0.394136	-0.782984	0.699217
YDL035C	-0.0843322	-0.149591	0.00225201	-0.0522245	0.0142919	0.0186658	-0.0656996	-0.183634
YMR253C	0.124401	0.417133	-0.0130295	0.599198	-0.262038	0.256847	0.212336	0.0524631
YJL127C-B	0.459281	0.809441	0.4471	0.402215	0.408985	0.200612	0.111398	1.13108
YOR257W	0.232503	0.511023	0.334855	0.672454	0.470408	0.340563	0.200194	0.592054
YGR002C	-0.0570754	-0.142118	-0.098184	0.105816	0.0465619	-0.145022	0.0237644	0.0903269
YEL041W	0.15644	0.235682	0.420538	0.233504	0.467966	-0.321793	0.204086	0.798698
YGR075C	-0.0946057	-0.195555	0.0457997	0.0594104	0.4625	0.15268	-0.204128	0.194325
YGR253C	-0.398429	-0.304208	-0.199057	0.0563391	-0.0690524	-0.0244088	-0.133985	-0.165958
YDR510W	0.100353	-0.242894	0.0365814	-0.444389	0.246097	-0.313772	0.250336	0.23523
YMR166C	-0.0821261	0.231365	-0.36475	0.228744	-0.249807	0.17592	0.0236409	-0.227194
YPR045C	-0.146733	-0.408801	-0.525986	-0.393779	-0.460084	-0.02273	0.0624225	-0.819824
YPR010C	-0.246688	-0.61026	-0.642881	-0.56619	-0.274979	-0.343748	-0.204737	-0.783687
YPL231W	-0.408219	-0.294219	-0.227877	-0.348079	-0.142149	-0.173567	0.0079037	-0.555404
YLR148W	0.35317	0.497658	0.432897	0.261497	0.206855	0.74796	0.207721	0.120432
YMR137C	-0.339988	0.43777	-0.095428	0.47932	-0.0857767	0.392096	0.0048009	-0.171803
YDL082W	-0.00915677	-0.181324	-0.254716	-0.567382	-0.0977839	-0.360732	-0.132389	-0.285555
YKL155C	-0.0185228	0.168469	0.0335129	0.104788	0.0562437	-0.0423297	-0.126828	0.0327691
YBR162W-A	0.882583	1.18829	0.544431	0.586652	0.29071	-0.0876047	0.0620585	1.37037
YFL042C	-0.0760968	-0.182492	-0.157664	-0.00582123	-0.165627	0.0437263	-0.00384744	-0.101291
YDR148C	-1.38032	-0.241107	0.172513	-0.0601303	0.559401	0.248849	0.0145239	0.346831
YPL096W	-0.0474075	0.235886	0.095656	0.298337	-0.254665	0.221931	0.100427	0.0766572
YDR335W	-0.257123	-0.248885	-0.0386628	-0.288002	0.00787889	0.0536024	0.0715821	-0.0877864
YPR141C	0.273869	-0.0534649	0.0636967	0.200779	0.265237	-0.259313	0.0701409	0.349725
YMR039C	-0.434575	0.431993	-0.107624	0.56429	-0.221547	0.56722	0.134216	-0.153021
YNL320W	0.169776	0.362314	0.0623971	-0.40748	-0.170683	-0.261204	-0.119382	0.0247203
YPL078C	-0.367088	0.373834	0.487062	0.356958	0.581463	0.18085	0.0597168	0.819754
YCR095C	-0.00200006	-0.177894	0.249712	0.28067	0.453323	0.363427	0.110203	0.139
YLL011W	-0.23095	-0.217932	-0.482127	-0.118128	0.118164	0.468178	-0.194393	-0.153262
YCR077C	-0.00165451	0.00589073	-0.355953	-0.0812382	-0.411028	-0.0322369	0.0912906	-0.150622
YER036C	-0.289877	-0.193284	-0.188375	-0.0519988	0.165933	-0.299002	-0.10142	-0.138195
YNL191W	0.235295	-0.0847286	-0.165969	-0.337692	0.738058	-0.150165	-0.174614	0.19037
YDR237W	0.137615	0.335052	0.189328	-0.170571	0.232644	0.0294452	0.0597078	0.255763
YJL110C	0.297931	-0.200659	-0.0329972	-0.290171	0.411475	0.0849111	-0.00643721	0.302454
YKR048C	0.00387447	0.151849	-0.0794419	-0.00443653	-0.0201561	0.233489	0.147777	0.111084
YBR001C	-0.421973	-0.33581	-0.188951	-0.0219801	-0.294801	0.0162604	0.047956	-0.2146
YPL003W	-0.166849	-0.131369	-0.0100572	0.405449	-0.448515	0.138077	0.0864847	-0.394442
YKL108W	0.542192	-0.0108347	-0.0548179	0.14437	0.44955	-0.161827	0.0268267	0.56859
YJR094C	0.926742	-0.302142	-0.0577872	-0.337692	-0.138603	-0.348266	-0.223632	-0.602205
YJR074W	-0.399958	-0.257787	-0.0798708	0.160769	-0.131884	0.0545334	-0.114495	-0.285487
YPR127W	-0.0349552	-0.485113	-0.348725	-0.5124	-0.429159	-0.487656	-0.266374	-0.413575
YDL148C	-0.18946	-0.110037	-0.430858	-0.146203	-0.10359	-0.10827	-0.0265072	-0.32818
YAL012W	-0.479247	-0.907266	-1.09518	-1.0188	-1.06011	-0.527432	-0.362651	-1.2762
YMR288W	0.0523943	0.408334	0.249187	0.525548	0.252422	0.176421	0.0793584	0.0152153
YIL156W	0.0395996	0.223611	-0.0823334	-0.0922088	-0.245728	-0.0161569	0.00588731	-0.0591187
YBR241C	0.10911	0.0737691	-0.0857179	-0.0696778	-0.165627	0.190758	-0.128766	0.182742
YKL006W	-0.480629	-0.261089	-0.247062	-0.337587	0.215268	-0.301328	-0.102969	-0.249108
YPL156C	-1.00641	0.672408	0.255745	-0.509304	-0.397414	-0.625937	-0.0187069	-0.380861
YOR153W	0.435632	-0.751075	0.100629	-0.307629	-0.372979	-0.853655	-0.524851	-0.283864
YLR187W	-0.480582	-0.435961	-0.656619	-0.248836	-0.546984	0.326017	-0.147606	-0.622895
YDR099W	-0.44699	-0.235668	-0.0659594	0.0299612	0.0114206	0.087656	0.109627	-0.118636
YKL133C	-0.186562	0.0860601	0.613825	0.525579	-0.107793	0.165277	-0.018233	-0.0962145
YKL188C	-0.198177	-0.370515	-0.162173	-0.049461	-0.397262	-0.0713798	-0.273359	-0.545066
YHR170W	-0.29817	-0.170578	-0.0577198	0.286911	0.349423	0.0871026	0.0663799	-0.107693
YDR259C	0.244214	0.805892	0.0528243	0.00793936	0.254408	0.472009	0.00364181	1.31244
YDR177W	-0.133735	0.167298	0.425997	0.691009	0.492102	0.37189	0.0452377	0.379624
YKL068W	0.117913	-0.20697	-0.341267	-0.27114	-0.229733	-0.193284	-0.144223	-0.284555
YOR032C	0.675052	0.666615	0.921836	-0.996655	-0.623196	0.0581129	0.83772	0.0174032
YKL093W	-0.736621	-0.0457662	-0.192596	-0.0146909	-0.49845	-0.113654	-0.204166	-0.455056
YMR002W	-0.246592	0.485574	0.170602	0.307928	0.143826	0.21009	-0.227117	0.244996
YER081W	-0.452936	-0.495245	0.00568614	-0.369401	-0.434683	0.102347	0.090121	-0.798545
YPL178W	0.0256932	0.393372	0.0784418	0.0379439	-0.068764	-0.0799909	0.0136074	0.112156
YIL096C	0.321401	0.60397	0.201651	-0.331365	0.204917	-0.445767	-0.186567	0.032107
YFR011C	0.0361286	0.697141	0.683836	0.42727	0.137612	0.0166362	0.0153974	0.826999
YIL074C	-0.402805	-0.199413	-0.15324	-0.329604	-0.171848	-0.393979	-0.184644	-0.656196
YHL008C	-0.173982	-0.817863	-0.687714	-0.432745	-0.182169	-0.427621	-0.0361643	-0.547919
YLR457C	0.260262	-0.237419	-0.0599224	-0.321982	0.0364694	0.680883	0.0645157	-0.0236927
YNL249C	0.117256	0.419331	0.251128	-0.217629	-0.0834384	0.0804665	-0.0333931	-0.101179
YGR056W	0.0649002	0.00688104	-0.108306	-0.113935	-0.197836	-0.0456424	-0.0951048	0.0496541
YGL065C	-0.2383	-0.346439	-0.292807	-0.390779	0.00575793	-0.293231	0.0411698	-0.181463
YOR052C	-0.771084	0.266023	-0.0255548	0.629975	-0.0875814	0.178345	0.146391	-0.030955
YGR116W	-0.354928	-0.403791	-0.522947	-0.497233	-0.454778	-0.302394	-0.0979637	-0.513343
YOL159C	-0.940902	-1.15948	-0.351621	0.16763	-0.539622	-0.260728	-0.418647	-0.732284
YBR185C	0.0052605	0.363698	0.387864	0.385816	0.157553	-0.0101373	0.0140324	0.514872
YOR010C	0.902895	0.868923	1.57736	0.620314	0.577518	0.598167	0.867998	0.713798
YDR019C	0.144738	0.0990404	-0.0427799	0.0918395	0.272059	-0.352381	-0.263002	0.737063
YBR150C	-0.254218	0.100403	0.279526	0.604104	0.0598556	0.216901	0.0853137	0.229457
YIR042C	-0.835028	-0.446807	-0.924564	1.80469	-0.644352	0.590987	-0.207385	0.390743
YER119C	0.280909	-0.253139	-0.233397	-0.535602	-0.407449	-0.136578	-0.319789	-0.0705822
YMR196W	0.249311	0.540511	-0.00803914	0.879471	-0.211016	0.566308	-0.00264928	0.375619
YMR161W	0.208281	0.356084	-0.0309074	0.440596	0.367894	0.57944	0.147051	0.105544
YDR499W	0.197364	-0.123172	0.0656468	-0.564201	0.238652	-0.116645	-0.0932253	0.214222
YKL068W-A	-0.0116949	-1.72213	-0.625612	-0.550827	0.215976	-1.12996	-0.328485	-0.574608
YJL133C-A	2.2195	0.80256	2.0553	2.51678	0.773546	0.876657	2.11147	1.5756
YCR054C	0.234923	0.11973	0.194127	-0.205812	0.010859	-0.210357	-0.133463	-0.348475
YJR123W	0.0912415	0.0326544	-0.102624	-0.556695	-0.151916	-0.154665	0.0203974	-0.252386
YLL061W	-1.08955	-0.823971	-1.02226	-0.721635	-0.699881	-0.0761194	-0.909547	-2.07386
YDR110W	0.753077	0.315073	0.395572	-0.0547537	0.268201	-0.0996501	-0.100276	0.332749
YDR419W	0.202376	-0.335359	-0.127469	-0.746636	0.167848	-0.10021	0.142041	-0.178606
YOR221C	0.80108	0.423247	0.642475	0.249084	0.295168	0.0989521	0.384219	0.564692
YPL214C	0.427437	-0.378063	0.321969	-0.167404	0.0699833	0.0909225	-0.0239354	0.322361
YGL165C	-0.0134717	0.268247	-0.457438	0.124309	-0.673184	-0.575632	0.0099008	-0.0761858
YOL064C	-0.112254	-0.426438	0.160289	0.0676717	0.174598	-0.0338538	0.0743033	-0.133719
YBL023C	-0.230649	-0.444374	-0.406737	-0.0537096	-0.203656	-0.50542	-0.161108	-0.232923
YOR274W	-0.282024	-0.156368	0.269406	0.0967319	0.164676	-0.191305	-0.0565903	-0.133702
YOR329C	-0.314889	-0.203395	-0.171814	0.209566	-0.137754	0.367339	0.181397	0.0524836
YLR005W	0.0977712	-0.180848	-0.0207364	-0.217779	0.222232	0.587939	-0.115987	-0.0222044
YDR124W	-0.164196	-0.596659	0.306735	0.472515	-0.0338227	-0.487598	-0.232613	-0.556964
YNL267W	0.0479614	0.433188	0.0410847	-0.18636	-0.205338	0.0806478	0.0821496	-0.217057
YLR050C	1.11855	1.32829	0.804709	0.087399	0.424333	0.39427	-0.0206875	0.984717
YOR124C	0.432444	-0.011228	-0.0207531	-0.0598053	-0.231562	0.00927447	0.0860674	0.0828053
YDR067C	0.200853	0.185515	0.426197	0.678597	-0.0235028	0.3546	0.229686	0.215762
YOR296W	0.157799	-0.15798	0.0127168	-0.202235	0.0784392	-0.150286	-0.0322916	0.0595379
YHR032W-A	0.244847	0.485769	0.284073	0.265955	0.252391	0.443053	0.0784797	0.263813
YJL044C	0.00214491	-0.365861	-0.126629	-0.124148	0.0994585	0.0512627	0.0457399	-0.256615
YPR164W	0.198268	-0.178942	0.170631	-0.0456171	-0.0562746	-0.158557	-0.173128	-0.214918
YEL060C	-1.14451	0.286108	0.0680291	0.391701	-0.22984	0.323005	0.0953381	0.0338159
YHR195W	-0.292917	0.194975	0.259877	0.794529	-0.0613937	0.487717	0.259514	0.0249197
YML026C	-0.0636694	0.285023	0.261556	0.2771	0.313516	0.459372	0.0649109	-0.0322648
YPR066W	0.170924	0.503633	0.479387	0.651849	0.0925292	0.326273	0.0987446	0.337501
YDR229W	0.150408	0.409625	0.242931	0.149136	0.0120877	0.114088	0.282044	0.369213
YDL181W	-1.40827	-0.33182	-0.0137649	-0.280402	0.0992153	0.257316	-0.210846	-0.253905
YBR022W	0.133846	0.253037	0.196559	0.538408	0.188378	-0.0768838	-0.155643	0.556169
YER177W	-0.113941	0.182622	-0.0706926	0.261299	-0.000475781	-0.0493967	0.0123991	0.333466
YML048W	-0.0960126	0.452959	0.038258	0.467583	0.164989	0.392371	0.143875	-0.175118
YBL064C	-0.0786225	0.437543	0.784173	0.882221	0.65268	0.422826	0.181762	1.17671
YIL045W	-0.792807	-0.0386387	0.0912866	0.525952	-0.925718	0.206751	0.0299876	-0.696591
YGL126W	0.694983	-0.0699184	-0.238272	-0.187878	-0.0886457	-0.131744	-0.189614	0.017323
YLR167W	0.254777	0.175172	0.239433	-0.0719486	0.131086	0.671734	0.0816096	0.0364641
YMR270C	0.104355	0.257144	-0.135396	0.262891	0.0643182	0.455134	0.049993	0.108851
YLR293C	0.0961013	-0.0572751	-0.181496	-0.590719	-0.147728	0.293578	0.000803762	-0.263424
YLR228C	-0.379818	-0.200758	-0.0461421	-0.0994307	-0.048891	0.439686	0.202838	-0.258801
YJR053W	0.624316	-0.194018	-0.246596	-0.256535	0.217414	-0.0345202	0.106825	0.202912
YJL171C	-1.36712	-0.0769545	-0.22544	0.379173	-0.44326	0.0658464	-0.147137	0.0211615
YKL021C	-0.315489	-0.377146	-0.149287	-0.079013	0.163891	-0.234293	-0.0877945	-0.270526
YDL167C	0.0950391	-0.159003	-0.321237	-0.393121	0.117524	-0.325345	-0.250277	-0.0257293
YLR388W	0.483024	0.578212	0.201917	-0.138332	0.517806	0.708438	0.233221	0.658889
YLR373C	0.0581445	-0.0730357	0.0479495	0.0172867	0.175496	0.549907	0.126162	0.00564347
YKR001C	0.0895515	0.332438	0.393585	0.0137506	0.320242	0.20775	0.276533	0.270834
YKR054C	0.0669638	-0.33895	-0.223524	-0.187087	-0.2149	0.0341726	-0.138718	-0.133588
YIR034C	0.310001	0.103227	-0.23486	-0.826869	-0.592407	-0.632974	-0.396155	-0.300122
YGL013C	-0.00831052	-0.524504	-0.24721	-0.490498	-0.154027	-0.291119	-0.141472	-0.560987
YMR070W	0.000109568	0.442797	-0.242465	0.172193	0.0522442	0.446366	-0.0125913	0.265578
YGR207C	0.284004	0.377151	0.40947	0.307769	0.282931	0.373954	0.299238	0.508859
YDR212W	-0.445117	-0.486299	-0.579352	-0.836432	-0.313779	-0.183674	-0.135221	-0.547938
YNL052W	-0.814702	0.529629	0.295334	-0.229425	0.459994	-0.0251191	-0.0713114	0.767963
YGL188C	-1.03316	0.240471	0.352751	0.550787	0.573163	0.116794	0.0478233	0.682105
YNL025C	0.316301	0.860985	0.156769	-0.409353	-0.419222	0.109949	0.227746	-0.309164
YGR091W	0.14685	0.126279	0.511297	0.102529	0.138206	0.0184488	0.283782	-0.0565485
YDL232W	-0.0205788	-0.0129957	0.00565038	0.110472	0.244897	0.159518	-0.0445276	0.394705
YPL119C	-0.475255	-0.074541	-0.207532	0.0327401	-0.394896	-0.0703991	-0.323658	-0.624622
YLR242C	0.481763	0.296595	0.257794	0.191729	0.0485035	0.839321	0.263428	-0.301757
YJR148W	0.148042	-0.669356	0.520956	-0.500167	0.414848	-0.601886	-0.260224	-0.13452
YMR195W	-0.432217	1.16571	0.571071	0.851148	-0.651102	0.709993	0.436735	-0.542207
YOL087C	0.26992	0.536596	0.22492	0.453148	-0.213523	0.294223	0.210213	0.185351
YNL134C	-0.52759	1.10032	0.208877	-0.658211	0.216815	-0.0519745	0.163779	0.123324
YAL037W	0.107657	-0.136593	0.352528	0.184261	0.0722934	0.0629299	0.0256681	0.403947
YGL146C	-0.481695	-0.184182	0.111716	-0.604923	0.243894	-0.429241	-0.115552	0.0559468
YCR051W	-0.191173	-0.101325	-0.231967	-0.286426	0.199228	-0.320944	-0.133711	-0.459039
YBR262C	0.221982	0.822854	0.828606	0.837232	0.636864	0.405998	0.0365591	0.954532
YPL199C	0.101959	-0.0243462	-0.000508179	-0.207373	-0.0218128	-0.0272435	0.0636226	-0.210263
YFL036W	-0.260282	-0.126551	-0.158074	0.0800892	-0.154444	0.0449554	0.0414699	-0.189735
YJR133W	-0.47153	-0.206157	0.292383	0.227559	0.548304	-0.281817	0.353913	0.184638
YIL051C	-0.0710705	0.440418	0.296727	-0.438883	0.443092	0.0538749	0.2515	0.572986
YPL057C	-0.408056	0.302873	-0.099937	0.32047	0.0381368	-0.323967	-0.0310898	0.0510748
YNR010W	0.52145	1.04857	0.583152	0.142455	0.357696	0.115409	0.222895	0.905949
YDR365C	-0.310837	-0.0853752	-0.278786	-0.543689	-0.0640345	0.0166885	0.0631608	-0.405752
YNL169C	-0.273205	0.293922	-0.0413604	-0.763057	-0.280723	-0.151801	0.203877	-0.242049
YFR034C	0.567491	-0.0138942	-0.0626786	-0.247119	0.276405	0.225496	-0.0874763	0.551129
YHR070W	0.157179	0.0754894	-0.442381	-0.528662	-0.0259833	-0.288248	-0.0766902	-0.173045
YDR460W	0.141835	0.0449741	0.239932	-0.0535211	0.16684	0.140534	0.289178	0.161335
YNL112W	-0.272969	0.609562	0.0471888	-0.0415081	0.489731	-0.067753	-0.0532356	0.220291
YHL047C	-0.353839	-0.0119495	0.218959	-0.0297659	-0.210037	-0.0651429	0.0746959	0.0406308
YOR360C	0.345073	0.393834	0.53431	0.125871	0.976775	0.333523	0.140349	0.908632
YOR335C	-0.0934753	-0.215742	-0.149527	-0.273052	0.0643663	-0.0128464	-0.0148085	-0.400779
YGL251C	0.550515	0.217178	0.191378	0.182086	-0.0852826	0.436566	0.176677	0.176307
YER156C	-0.103767	0.0404834	-0.104546	-0.0107145	0.169165	0.0798868	0.114909	-0.160846
YPL255W	0.0925596	-0.103156	-0.0165652	0.025688	0.0154493	-0.256751	0.0712579	0.0208393
YOR095C	-0.327905	0.189986	0.0492634	0.00668057	0.223786	-0.164164	-0.19193	-0.0424178
YEL038W	0.193592	0.512723	0.418872	0.407024	0.430522	0.154122	0.218196	0.490977
YCL014W	-0.113955	-0.398323	-0.27489	-0.341163	-0.111658	-0.039015	-0.0880013	-0.0556578
YOL025W	-0.377953	-0.309522	0.0217414	0.112341	-0.193511	-0.0794547	-0.0344112	-0.415207
YPL208W	0.0808501	-0.356038	-0.260831	-0.307976	-0.0732574	-0.434979	0.00703853	0.0838316
YOL147C	-0.622972	-0.00128298	-0.015916	-0.203991	0.42683	-0.473828	-0.254217	-0.138981
YNL280C	-0.282449	-0.268389	-0.354254	-0.982713	-0.545579	0.0817585	-0.0871382	-0.829486
YDR007W	-0.129026	0.181962	0.279993	0.41656	0.412582	0.116448	-0.0399382	0.354964
YIL160C	-0.948632	0.518851	0.947871	-0.685615	1.60229	-0.813372	-0.53872	0.338632
YPR089W	-0.10374	-0.11461	-0.302856	-0.181979	-0.161222	-0.208809	0.00398167	-0.261662
YBR233W	0.239998	-0.0958501	0.241866	-0.0958324	0.301465	0.0617728	0.00840592	0.054269
YPL122C	0.0208837	-0.31255	-0.0853534	-0.144475	0.000666968	-0.105171	0.0412439	-0.184716
YDL086W	0.202685	0.16814	0.204248	-0.107074	0.3811	0.0880809	0.19464	0.435118
YMR313C	-0.261451	-0.118579	-0.427737	-0.143208	-0.666566	0.198291	-0.0304665	-0.638947
YGL179C	0.130894	-0.656187	-0.125677	-0.3063	-0.403181	-0.603416	-0.217791	-0.570813
YGR120C	-0.302425	-0.335299	-0.252585	-0.207762	-0.160378	-0.132385	0.0340836	-0.307729
YML001W	0.454634	0.721648	0.260383	0.30976	0.126747	0.196779	-0.0393264	0.261887
YLL028W	-0.223806	-0.285371	-0.776825	-0.956833	-0.462119	0.507573	-0.256629	-0.407946
YER016W	-0.193406	-0.130361	-0.264407	-0.11489	-0.300573	-0.0911355	0.0546798	-0.242533
YDR438W	0.122813	-0.224666	-0.281006	-0.593045	-0.126476	-0.495382	0.245593	-0.210876
YLR026C	-0.318838	-0.109198	-0.225907	-0.266312	-0.10887	0.631735	0.15425	0.0176876
YJR065C	-0.165578	-0.154894	-0.109341	-0.0570748	-0.189764	-0.204327	0.0784347	-0.0878658
YDL131W	0.179414	-0.25463	0.117629	-0.262934	0.173858	-0.227146	-0.0947622	0.0357786
YDL033C	0.232861	0.154164	0.301978	-0.0402362	0.013782	-0.224245	-0.0515441	-0.0395046
YMR255W	-0.337369	0.558758	0.264648	0.748087	0.370553	0.67905	0.199733	0.166091
YHR209W	-1.57041	-0.985669	-1.28175	0.128784	-1.17925	0.257017	-0.530956	-0.455588
YGL247W	-0.185809	-0.469801	-0.0353495	0.232951	0.191613	-0.1694	-0.29354	-0.154969
YCR100C	0.051881	-1.11575	-0.384925	-0.079624	-1.00343	0.213088	0.60966	-0.576409
YDR516C	-0.286712	0.00958303	0.371675	-0.127943	-0.628477	0.148065	0.325047	-0.522108
Q0130	-0.0595735	0.705108	0.0234522	0.591981	0.0793647	0.260492	-0.257276	0.691578
YPL233W	0.513679	0.272199	0.307817	0.140448	0.314464	0.0237366	-0.139854	0.271603
YOR063W	-0.288664	-0.276924	-0.467881	-0.754167	-0.264931	-0.0676105	0.0095814	-0.366853
YGR251W	0.0133057	0.126746	-0.241166	-0.488294	0.347057	-0.252703	-0.220928	0.234296
YPR047W	-0.282917	-0.289117	-0.0615952	-0.0149059	-0.158894	0.209823	0.0404934	0.00727707
YDR044W	0.3016	-0.307997	0.0251099	-0.493409	0.115276	-0.168963	0.215928	0.0702926
YEL016C	0.404769	0.0279919	0.0310123	-0.0785342	-0.0234129	-0.0913117	0.0800619	0.143765
YOL128C	1.08888	-0.054363	0.290879	-0.0104165	0.585871	-0.383625	-0.285083	0.13715
YMR139W	-0.689746	0.114424	0.00901	0.631793	-0.280466	0.518653	0.210962	-0.36095
YDL080C	-0.580806	-0.645581	-0.117271	-0.311941	-0.0519004	-0.174482	-0.00996619	-0.601351
YOR172W	-0.145724	-0.326451	-0.0151747	0.0545002	0.0630136	0.275846	0.193319	-0.0541357
YDR017C	0.0101076	-0.222647	-0.265059	-0.221387	-0.298686	-0.421537	-0.350046	-0.224483
YPR143W	0.163014	0.467754	0.0167746	0.191675	0.401147	0.0801106	0.0827969	0.512541
YNL322C	0.0890822	0.727245	-0.213011	-0.253367	-0.0291767	-0.0132033	-0.0546932	0.411118
YPL090C	0.10156	0.0425007	0.38259	-0.0107555	0.250308	0.0392618	-0.0272648	-0.168477
YCR075C	0.0464921	-0.171607	0.0557308	0.130166	-0.154617	-0.0100924	-0.127258	-0.198294
YNL197C	0.113376	0.407855	-0.0710009	-0.318898	-0.0399374	0.261568	0.113351	0.146507
YLR439W	-0.320859	0.171057	-0.0930489	0.0107288	0.176	0.681505	-0.000651055	0.392122
YCR020C	0.566944	-0.0764077	0.676105	0.389173	0.821553	-0.136826	0.223364	0.662692
YCL051W	-0.0828564	0.373436	0.0870146	0.419466	-0.280492	0.368756	0.265206	-0.00451945
YCR097W	-0.169462	0.246667	0.515953	1.00854	0.336758	0.335888	0.18726	0.457851
YDR235W	-0.257778	-0.339809	0.180773	-0.11418	0.00866295	-0.141769	0.0924508	-0.16718
YER038C	0.360395	0.178377	0.146384	0.275717	-0.0804593	0.239883	0.0395717	-0.248772
YPR125W	0.256718	0.130825	0.0985513	-0.0846332	0.361141	-0.311769	-0.136492	0.348178
YHR049W	0.050177	0.218566	0.118401	0.414214	0.556548	0.472213	0.0115883	0.815979
YBR007C	0.0632063	-0.104042	-0.491667	0.0130554	-0.194648	0.0661946	0.039328	0.139858
YPL001W	-0.0688735	-0.346715	-0.100919	0.0754937	0.140605	-0.150536	-0.270152	-0.154074
YOR158W	-0.102556	0.103305	0.149127	0.323687	0.345136	-0.0789002	0.0708316	0.316374
YPR178W	-0.331454	-0.207934	-0.123606	0.0291092	-0.351814	0.0519119	-0.137282	-0.633708
YNL159C	-0.570059	-0.0583846	-0.320647	-0.682707	-0.634569	0.0324396	0.056165	-0.578607
YAL014C	0.068132	-0.267851	-0.296603	-0.273924	-0.297577	-0.183959	-0.0257339	0.040589
YCR020W-B	0.839461	0.764353	0.864734	0.814866	0.639839	0.37327	0.144519	1.16292
YBR243C	0.157407	0.0198192	-0.042238	-0.404215	-0.279674	-0.166517	-0.130358	-0.231466
YLR181C	0.41072	0.466821	0.212624	-0.00821782	0.208937	0.720436	0.13905	0.361996
YBL056W	-0.258562	0.0886269	-0.0891033	0.217791	-0.161011	0.117988	0.152124	0.0296323
YNL075W	0.037452	0.8461	0.00435469	-0.214875	0.457683	-0.109154	-0.0607984	0.38881
YPL150W	-0.0403466	-0.193251	0.0802272	0.236332	0.0664254	-0.0269727	-0.0879679	0.0700805
YJL012C	-0.727806	-0.842686	-0.706713	-0.9102	-0.658693	-0.65215	-0.590833	-0.801573
YJL065C	0.223764	-0.0834355	0.0531482	-0.0636866	0.214914	0.102899	0.13433	0.230105
YKR020W	0.540905	0.554602	0.441561	0.282303	0.215118	-0.231243	0.181308	0.329552
YMR053C	-0.206828	0.320042	-0.0859406	0.723362	-0.770756	0.315533	0.0104946	-0.174105
YKL066W	-0.0152314	0.707444	0.504403	0.0924297	0.475717	-0.0151047	0.11088	1.39382
YMR004W	0.132854	0.183469	0.058362	0.341548	-0.200862	0.252193	0.146473	-0.409268
YER083C	0.41565	0.0443641	-0.0220844	0.0292599	0.100801	-0.0321433	0.161295	0.109861
YPL176C	-0.511269	-0.429309	-0.50947	-0.19819	-0.506528	0.206568	0.088208	-0.459422
YHR172W	0.349253	-0.121527	-0.131044	-0.16859	0.0558723	-0.442993	0.0189254	0.195595
YLR263W	0.401043	-0.405889	-0.0855746	-0.512022	-0.130643	0.280287	-0.0835438	-0.130035
YDL240W	0.0690814	-0.0431181	-0.000903712	0.00666202	0.152206	-0.0296244	0.0390242	-0.0535482
YFR013W	0.00366041	-0.334561	-0.098064	-0.0457974	-0.142066	0.0896291	0.0253109	-0.387108
YHR013C	0.295222	0.015483	-0.292807	-0.379063	-0.465997	-0.519995	-0.0907537	0.00272643
YOL040C	0.13372	-0.0143587	-0.182331	-0.692189	-0.0918543	-0.373022	0.105343	-0.150993
YGL045W	-0.0938643	0.994996	0.752702	0.734107	0.252274	0.23091	0.285195	0.623198
YCL035C	0.193051	0.455927	0.480012	0.48057	0.674772	0.321595	0.203218	1.03797
YIL023C	0.056607	0.735092	-0.448562	-0.0724569	-0.622284	-0.232808	-0.295007	-0.230563
YLR327C	-0.271286	1.61385	1.01921	1.34747	0.355315	0.858627	0.264218	1.12094
YBR229C	0.147447	-0.191817	-0.142286	-0.337994	-0.202792	-0.137129	-0.105361	-0.0521116
YMR100W	-0.516805	0.0860052	-0.490702	0.0528414	-0.477132	0.30785	-0.0730985	-0.588562
YLR455W	0.223135	-0.0836438	0.167509	-0.0103228	0.0639167	0.687503	0.0906236	0.288369
YNL247W	-0.200194	0.154237	-0.288136	-0.956624	-0.221277	-0.023737	-0.0472334	-0.557066
YOR054C	0.0930007	-0.32093	-0.0455962	0.279238	-0.240942	0.353043	0.156962	0.0497939
YFR028C	0.499636	0.0763874	-0.19525	-0.452133	-0.0461095	-0.291702	0.0190288	0.155655
YBR152W	0.143768	-0.484081	-0.185892	-0.173214	-0.19933	-0.0702366	-0.110015	-0.367591
YDR292C	0.0245412	-0.0615276	0.162387	-0.145956	0.0920527	-0.00945909	0.176868	-0.134688
YKR103W	0.0375974	-0.521954	-0.22839	-0.478273	0.0229749	0.110703	-0.11486	0.0217512
YMR194W	0.0605353	0.507817	0.403653	0.370768	0.601037	0.36943	0.130781	0.380983
YMR167W	-0.0909385	0.351127	-0.0495624	0.329619	-0.174222	0.270597	-0.11766	-0.104578
YOR249C	0.123989	0.0894037	0.35655	0.337368	-0.0200857	0.000157226	0.057719	-0.157793
YER117W	0.898067	0.6611	0.382933	0.111119	0.262627	-0.184803	-0.144931	0.645691
YOR301W	-0.255406	-0.307078	-0.50298	-0.212161	-0.471265	-0.176335	-0.110351	-0.499127
YKL218C	0.580738	0.679335	0.796113	1.10497	0.136294	1.1526	-0.000762179	0.277999
YOR140W	0.244694	0.185536	-0.433519	-0.12882	-0.0307028	-0.0720711	-0.0496631	0.117557
YLL063C	0.351748	-0.0560089	-0.164759	-0.644581	-0.303543	0.324524	0.233527	-0.70398
YOR276W	-0.0821739	0.14893	0.22838	0.201304	0.30042	0.241898	0.0935191	0.0275811
YMR309C	-0.520935	-0.00516185	-0.301538	0.172073	-0.0579967	0.187039	-0.158172	-0.398581
YOR089C	-0.0916265	0.0550347	0.0824348	0.501508	0.217429	0.416204	0.120168	0.266475
YMR180C	0.526811	0.784268	0.283888	0.450695	-0.0300125	0.310354	-0.012651	0.481616
YGL163C	-0.333823	-0.732411	-0.562837	-0.582059	-0.19641	-0.0611036	-0.20981	-0.42262
YBL021C	0.387215	0.51257	0.569456	0.605088	0.620169	0.122316	0.157436	0.852714
YLL045C	-0.13961	-0.114304	-0.448359	-0.683176	-0.0849609	0.295748	-0.01543	-0.320534
YLR007W	0.156787	-0.435316	0.182495	-0.062866	0.437444	0.668935	-0.0981904	0.0461869
YNL261W	0.0549675	-0.154236	-0.270162	-1.04415	-0.176331	-0.445171	-0.263847	-0.468639
YMR054W	-0.424286	0.0601541	-0.615437	0.109976	-0.657266	0.253367	-0.149531	-0.306756
YDR065W	0.714438	0.232721	0.285729	-0.0242528	0.0639595	0.194475	-0.259413	0.308527
YOR126C	-0.495814	-0.45967	-0.282632	-0.613327	-0.0862401	-0.318561	-0.348537	-0.364371
YJL046W	0.711796	0.589997	0.362679	0.407969	-0.421969	-0.0158517	0.139723	0.26193
YKR078W	-0.228257	-0.0907873	0.17997	0.17548	-0.0349844	0.00108076	0.142828	-0.00916368
YOR191W	0.064138	-0.446627	-0.289081	-0.154777	-0.321951	0.101729	-0.114004	-0.240186
YDR272W	-0.0824599	0.0297995	0.446876	0.174184	0.38038	0.376933	0.034152	0.328528
YGR289C	-0.599826	0.45905	0.18524	0.642491	-0.510795	0.551572	0.304991	-0.220718
YML020W	0.0599225	0.422873	0.107048	0.570904	0.166273	0.426414	0.10184	0.196641
YLR103C	0.0065194	-0.469138	-0.342538	-0.227519	0.163826	0.149431	-0.123327	-0.0555896
YOR294W	-0.195405	0.0399727	-0.381163	-0.0930978	0.288563	-0.27325	-0.0884069	0.110387
YEL062W	0.167725	0.00446265	-0.179366	-0.478659	-0.411506	-0.372848	-0.0310817	-0.163079
YPR031W	0.267475	0.110755	0.0692141	0.0894336	0.303458	-0.00863845	-0.0309999	0.172931
YLR038C	-0.852553	0.086802	0.248004	0.169529	0.497838	0.689592	-0.161574	0.684751
YNL096C	0.32614	0.565151	-0.282634	-1.1712	-0.132011	-0.295834	-0.103731	0.122878
YDR038C	-0.141091	0.0137581	-0.514299	-0.274267	-0.777001	-0.781311	-0.622136	-0.476787
YBR024W	-0.0651846	-0.0413454	0.0717249	0.210069	0.0678379	0.0393728	0.0774874	0.168913
YER171W	-0.23784	-0.27554	-0.285541	-0.0015343	-0.28805	-0.090699	-0.0644061	-0.251428
YDL047W	-0.0516776	-0.0119298	0.0880926	0.102406	0.0975603	0.00932757	0.0723778	0.040216
YML046W	0.19466	0.5589	-0.0724171	0.245572	-0.0216413	0.189721	0.0117187	-0.0675583
YGL124C	0.0856311	-0.401951	0.0299156	0.00585273	-0.380595	0.179456	0.0231257	-0.323033
YMR276W	-0.0709089	0.0949039	-0.194514	0.157078	-0.226891	0.189502	0.0187057	-0.179061
YMR149W	0.620768	0.844298	0.196306	0.11889	-0.187808	0.452465	0.200849	0.0522596
YLR165C	0.406055	0.0519739	0.366802	0.547061	0.216177	0.914553	0.260221	0.253004
YCR069W	0.394406	0.270899	0.216484	0.0157771	0.0311311	-0.224441	0.140978	0.440785
YLR138W	-0.220603	-0.0763844	-0.283818	0.101326	-0.367948	0.597112	-0.0644696	-0.245587
YKL027W	-0.213818	-0.263099	-0.119705	-0.0406515	0.234126	-0.22765	-0.0495358	-0.219267
YJL173C	0.146842	0.186925	0.100878	0.165484	0.447928	-0.276491	-0.00786202	0.288307
YDR152W	0.110274	0.141016	0.123724	0.159982	0.223462	0.249223	0.233598	0.223734
YKL127W	-0.0503491	0.00768889	0.0766804	-0.327957	0.122895	0.0360134	0.122348	-0.404009
YDR309C	0.270868	-0.121303	0.327633	-0.168432	0.356498	-0.203725	0.212241	0.583266
YLR386W	-0.083612	-0.332146	-0.136462	-0.213948	0.0127693	0.334594	-0.110311	-0.245407
YLR371W	-0.0491967	-0.0971187	-0.0203256	0.22358	0.00640937	0.841875	0.112547	-0.0183967
YDL169C	0.157045	0.283768	0.890612	0.887773	-0.018349	0.608013	0.358044	0.41961
YLR092W	0.552816	0.345719	0.119661	-0.066977	0.00567789	0.959502	-0.0431372	0.0323795
YER044C	0.359373	0.104179	0.487011	-0.0256603	0.389855	-0.33613	0.55401	0.431304
YMR072W	-0.0390377	0.424034	0.369761	0.624078	0.521194	0.617925	0.129518	0.0765383
YJR033C	0.356046	-0.0102552	0.0275853	-0.0224301	-0.299007	0.288301	0.120648	0.0919239
YKR056W	-0.13348	-0.269949	-0.275682	-0.18195	0.192458	-0.183532	0.000254378	-0.169348
YGL011C	-0.271356	-0.327329	-0.362868	-0.11151	-0.307668	-0.291228	0.191645	-0.35386
YIR036C	-0.517093	0.354937	0.0981054	-0.0615498	0.0564275	0.0103281	-0.134518	-0.180853
YMR123W	-0.0440733	0.481404	0.0968813	0.322496	0.341077	0.183057	0.0357584	0.0156778
YGR209C	0.38396	0.816283	0.6262	0.74287	0.0454254	-0.622476	-0.0891564	0.877874
YNL050C	0.251511	0.604789	0.168871	-0.017047	0.347732	0.0150622	0.105217	0.411469
YMR304C-A	0.0983772	1.28757	1.10037	0.846836	0.0761217	0.119513	-0.00535021	1.0012
YLR240W	-0.120232	-0.300497	-0.0670093	0.0415157	-0.168469	0.746915	0.0111935	-0.33308
YOR039W	-0.299433	-0.00888017	-0.0569801	0.0277053	0.0590947	-0.185777	0.0497528	0.066376
YDL234C	-1.01567	-0.216195	0.0260083	0.388232	-0.463343	-0.216867	-0.0592454	-0.625271
YGL080W	0.498983	0.859536	0.610364	0.55849	0.222949	0.259493	0.0362468	0.694611
YNL136W	0.0684155	0.554643	-0.000712768	-0.313293	0.0373208	-0.116324	-0.132514	0.297762
YKL049C	-0.273781	0.0608118	-0.192182	0.266218	0.143111	0.264552	0.0581291	0.309219
YJR080C	-0.498546	0.0570069	0.0523421	0.124109	0.133396	0.00540071	0.0857478	0.268526
YNR038W	-0.252052	-0.103002	-0.364037	-0.78201	-0.0871068	-0.359275	-0.21711	-0.494732
YGL140C	-0.201206	-0.440894	-0.224742	-0.0619016	-0.273355	-0.0724908	-0.22662	-0.410739
YCL029C	0.256324	0.385768	0.0696056	0.108161	0.000511696	0.137103	0.0863163	0.220139
YFL038C	0.0272755	-0.0352008	0.154888	0.217671	0.316791	-0.271038	0.0289686	0.13378
YJR131W	0.0162856	-0.0378419	-0.540158	-0.450685	-1.05497	-0.118592	-0.111678	-0.491819
YNR012W	-0.095368	0.110067	-0.200555	-0.411171	0.127733	-0.212356	-0.0348812	-0.277232
YNL110C	0.151216	0.613298	0.082078	-0.168915	0.478621	0.130212	0.000785527	0.319342
YDR367W	-0.268488	-0.242127	-0.469563	-0.783211	-0.464823	-0.550823	-0.281561	0.0186505
YIL053W	1.08438	0.0316865	-0.424188	-0.650726	-0.0902408	-0.105353	0.317243	-0.302342
YPL059W	-0.149028	-0.0229826	0.0388012	-0.0600968	0.0512832	-0.118332	0.0228073	-0.0988974
YGL253W	0.0938834	-0.0895893	0.0329441	-0.344938	0.045054	-0.0960186	0.355555	-0.0250371
YHL032C	-0.69688	-0.328044	0.334549	-0.432685	0.683875	-0.150837	-0.432115	0.116007
YAR002C-A	-0.387589	-0.165693	-0.0579223	-0.105419	-0.0424306	-0.230999	-0.20026	-0.121656
YOR337W	0.373019	-0.117141	0.0439669	-0.741469	0.635576	-0.70622	-0.378769	0.263223
YOR097C	0.220594	0.550636	0.294845	0.630455	0.0986752	0.22539	0.138544	0.811266
YHR118C	-0.0445818	0.0529824	-0.0875136	0.164808	-0.102529	0.332313	-0.0420159	0.12637
YGR024C	0.620037	0.62255	0.511529	0.348515	0.275121	0.38049	0.235054	0.667484
YOL023W	0.106345	0.0469568	-0.0107203	0.160878	-0.180558	-0.246383	-0.161971	-0.00525514
YPL253C	0.613787	0.0221247	-0.00459012	0.12528	0.237247	-0.121011	0.191426	0.38846
YER154W	0.0518989	0.148714	-0.208607	-0.236652	-0.150617	-0.156094	-0.0309841	0.0061243
YEL036C	8.46261e-05	0.0737807	-0.267878	0.137698	-0.22439	-0.121017	-0.133348	0.0477518
YBR260C	-0.0444693	-0.272622	0.013795	-0.29062	0.179983	-0.071146	0.09501	-0.223544
YPL124W	0.492901	0.239507	0.492162	0.547651	0.504509	0.0775774	0.306013	0.619906
YAL042W	-0.213356	-0.429094	-0.160806	-0.21501	-0.0922847	-0.0957282	-0.0701409	-0.440427
YAL035W	-0.262726	-0.262798	-0.512455	-0.295934	-0.334636	-0.0941969	-0.0781509	-0.466307
YNL286W	0.792816	0.720166	0.0921896	-0.295291	-0.000357169	-0.118085	0.0860904	0.175451
YDR001C	-0.374972	-0.115545	-0.0306831	0.328819	-0.290217	0.505956	0.30818	0.0467495
YIL162W	0.37332	-0.19778	-0.361144	-0.520938	-0.832613	-0.669752	0.933621	-1.09003
YOL141W	-0.0202174	-0.361621	-0.406407	-0.320455	-0.032404	-0.431179	-0.171464	-0.564975
YBR195C	0.27373	-0.298671	-0.109335	0.0264439	0.0171404	-0.353977	-0.0329047	-0.225797
YIL039W	-0.166478	0.217463	-0.180446	-0.331436	-0.176439	-0.149118	-0.00672491	-0.3225
YGR122W	-0.683511	-0.635259	-0.116424	-0.118731	-0.232348	-0.181365	-0.0232774	-0.388775
YOL077W-A	-0.640793	0.400672	0.375944	0.600655	0.531474	0.175093	0.106799	1.00243
YMR315W	-0.294728	0.0525309	-0.104079	-0.11922	-0.219825	-0.283431	-0.0288271	-0.214686
YDR384C	-0.0202798	-0.0830071	-0.051592	-1.92131	0.310201	-1.06021	-0.275093	-1.54156
YML007W	0.0337906	0.502147	0.0165532	0.272002	0.219367	0.185456	-0.0728707	0.0948803
YER063W	-0.0752145	0.113574	0.165674	0.202477	0.123353	0.0720239	0.216766	0.289126
YDR481C	-0.235289	-0.744661	-0.154374	-0.709589	-0.331476	-0.104517	-0.195808	-0.498107
YER014W	0.180947	-0.152179	0.208853	-0.0164784	0.258976	-0.157155	0.122943	-0.0248514
YPR041W	-0.384491	-0.437735	-0.106219	0.282231	0.106972	0.0151369	0.033025	-0.431341
YNL213C	0.0861932	0.562346	-0.0406886	-0.0717263	0.0264162	-0.00592333	-0.00273038	0.246568
YKL006C-A	0.597737	0.532269	0.53	0.454741	0.223571	0.145854	-0.0503744	0.883998
YBR058C	0.0372002	-0.159879	0.025315	0.0880295	-0.0433576	0.0851717	0.0984264	-0.079848
YLR024C	0.191565	-0.0985393	0.0579758	0.141476	-0.165089	0.518523	-0.133339	-0.0667599
YLR071C	-0.100052	-0.13728	-0.188286	-0.0170765	-0.226314	0.47022	0.0124138	-0.416677
YHR092C	4.18651	-0.793061	-0.567211	-1.09158	-0.709428	-0.787531	4.6507	-0.696957
YDL199C	-0.231431	0.00616388	0.0891282	0.408712	0.0936359	-0.397449	-0.105179	0.108056
YHL007C	0.543687	0.443922	0.433148	0.184828	0.434914	-0.0333605	-0.0264652	0.496341
YBR297W	-0.21576	-0.275947	0.113873	0.0888875	0.213334	-0.331738	-0.227675	-0.359496
YDL064W	-0.462449	-0.660249	-0.413578	-0.145584	-0.200101	-0.0316424	0.0524486	-0.455456
YDL031W	-0.131208	-0.100173	-0.284391	-0.0954787	0.0948004	-0.290537	-0.208707	-0.356864
YMR257C	-0.110848	0.246217	0.0649045	0.473711	-0.198518	0.357967	0.055989	-0.214573
YDR514C	-0.111375	-0.0873671	-0.00638673	-0.360807	0.214458	-0.229555	-0.110869	0.00905308
YOR253W	-0.0717829	-0.348651	-0.0937738	-0.223998	-0.0473117	-0.20455	-0.182321	-0.128762
YOR202W	0.415385	0.417577	0.0211984	-0.199183	0.0617628	-0.0929058	0.14533	0.423441
YGL245W	-0.441521	-0.637291	-0.418873	-0.555827	-0.43108	-0.108352	-0.00173999	-0.625076
YGR006W	0.158674	0.207405	0.00516102	-0.125031	0.246963	-0.14692	0.137451	0.106912
YGR079W	0.741325	-0.0405676	-0.0382745	-0.644811	1.19145	-0.616212	-0.53504	1.10452
YDL119C	0.454941	0.571938	0.511809	0.239804	-0.172649	0.216707	0.0454802	0.445473
YKL151C	-0.00958444	0.50897	0.32767	0.130551	-0.0844958	0.207602	0.0689932	0.245782
YGL198W	-0.282767	-0.0873141	-0.202469	0.0621126	0.00388956	0.4257	0.15923	-0.162126
YKL104C	-0.0462459	-0.255424	-0.329804	-0.175158	-0.363732	0.00612273	-0.183321	-0.144154
YBL091C-A	0.507588	0.581372	0.237708	0.605724	-0.243636	0.320611	0.155548	0.577278
YLR361C-A	-0.0468588	0.548293	0.0412191	0.185209	-0.0594357	0.529797	-0.0521602	0.200623
YOR292C	-0.601534	-0.322532	0.0923661	0.110266	-0.747839	-0.0435065	0.111829	-0.800849
YHR038W	0.0504001	0.397132	0.351722	0.425695	0.0391318	0.116704	0.210244	0.387407
YML069W	-0.000486308	0.472761	-0.1307	0.336603	-0.0509938	0.232992	0.0953338	0.164923
YKR019C	0.293193	0.0145769	0.110336	-0.133404	-0.0402689	-0.384234	-0.0168881	-0.0104011
YGR279C	-0.737305	-0.494951	0.063193	-0.00275855	-0.049318	-0.00099244	0.0890478	-0.179365
YCR073C	-0.478757	-0.306013	-0.202649	-0.263626	-0.334573	-0.134899	-0.126854	-0.229636
YLL015W	-0.287162	-0.266165	-0.238387	-0.0854715	-0.323744	0.60092	-0.0431496	-0.339952
YNL195C	-0.119218	0.561837	0.456385	0.168415	-0.182538	0.465791	-0.0946551	-0.00831773
YDR173C	0.251683	0.0133305	0.134327	0.063261	-0.117066	-0.0892393	-0.0279674	-0.153916
YBR208C	-0.26751	0.511228	0.797355	0.0653402	0.75169	0.983051	0.500315	0.529173
YCL057W	-0.460298	-0.591572	-0.275205	-0.32737	-0.138441	-0.0629759	-0.127025	-0.340669
YBR072W	-1.65382	-0.533827	-0.597848	0.189781	-0.0599357	-2.03548	-1.79904	1.21449
YBR005W	-1.16717	0.599616	0.549039	1.15364	0.205022	-0.204541	-0.381355	0.134866
YDL173W	0.0669759	0.439361	0.199476	0.228796	0.163556	0.142328	0.0120605	0.493669
YMR006C	0.00722189	0.430847	0.230761	-0.216878	0.188826	-0.326765	0.0927314	-0.661943
YAL016W	-0.246718	-0.0975348	0.0498416	0.0616682	-0.1015	0.0175543	0.0912998	-0.236084
YDR171W	-0.81959	0.78623	1.12659	1.67932	1.21527	1.40495	1.07104	0.707568
YHR011W	-0.284408	-0.442669	-0.151921	-0.165197	-0.269146	-0.251567	-0.0890597	-0.365288
YPL152W	0.0846683	0.673121	0.703527	0.873146	-0.3083	0.313805	0.216394	-0.140778
YLR183C	0.0552116	-0.0306655	0.0116021	-0.0779727	0.148032	0.260254	-0.0434109	-0.0671805
YNL077W	-0.0226155	0.570559	0.237054	0.151481	0.745162	0.173332	0.00304398	0.223676
YBR109C	-0.102967	0.00109786	-0.0189584	-0.252086	-0.0625571	-0.17237	0.0114023	0.0764388
YBR172C	-0.151537	-0.130184	-0.249428	-0.207122	0.0363463	-0.168799	-0.100549	0.207039
YDR346C	-0.0806968	-0.0723563	0.0410896	-0.465114	0.1596	-0.208166	-0.00823343	-0.279472
YJL010C	-0.178564	-0.303652	-0.428436	-0.503519	-0.129849	-0.312508	-0.217895	-0.533123
YPL092W	-0.245964	0.0776965	0.1023	-0.988652	-0.0224747	-0.673254	-0.254139	-0.379394
YPL029W	0.183592	-0.0444416	-0.164614	-0.038324	0.20785	-0.404049	-0.14345	0.111981
YBR236C	0.0178781	-0.109316	-0.0759187	0.0131171	-0.00184675	0.190029	0.108906	0.0235034
YGL193C	0.707136	0.579851	0.643767	0.153816	0.658496	-0.048958	0.351637	0.987919
YBR189W	-0.155226	-0.244468	-0.133033	-0.408777	0.047486	-0.198708	-0.0174665	-0.225294
YKL039W	-0.143337	0.0979075	-0.0300279	-0.240447	-0.233974	0.0628686	0.133681	-0.126897
YKL064W	-0.504361	-0.0408142	0.101555	0.202764	-0.23194	0.405598	0.15595	-0.16669
YLR265C	-0.125067	-0.149186	0.264321	0.0925799	0.181508	0.712959	0.0363491	0.00672095
YKR022C	0.707383	0.546157	0.451231	0.129364	0.00947852	0.263746	0.17361	0.522123
YLR287C	-0.0794431	-0.279972	0.0970154	0.179026	0.301591	0.626687	-0.112886	-0.127908
YPL174C	-0.265096	-0.173773	0.079586	0.140379	-0.165306	0.145425	-0.0106548	-0.328704
YKL122C	0.0336626	0.0417824	-0.0601629	0.226733	0.0720146	-0.0245097	0.00757575	0.228087
YOR070C	-0.389809	-0.265198	0.0364543	0.230776	-0.324558	-0.0616245	0.111358	-0.240122
YDR403W	0.354379	-0.0228019	0.831889	-0.0897646	0.408101	0.320276	-0.0559871	0.171849
YOL093W	0.672032	0.487828	0.228381	0.384087	0.305222	0.361554	0.148025	0.503263
YOL042W	-0.11943	0.134148	0.0717926	0.151346	0.088235	0.0265915	0.0338068	-0.18506
YIL070C	0.115012	0.996697	0.588794	0.435218	0.13575	0.00622492	0.0864459	0.390143
YCL037C	0.309179	-0.259679	-0.979664	-1.2665	-0.695953	-0.09067	-0.187028	-0.279694
YNR071C	0.338612	0.515867	0.0686493	-0.378334	0.325274	-0.295524	0.077015	0.689349
YML131W	0.233756	1.00967	-0.0888063	0.799488	0.187202	0.419962	-0.452262	0.548576
YNL245C	0.110183	-0.147535	0.0345322	-0.52133	0.366464	0.0213754	-0.152033	0.169539
YNR024W	0.084496	0.667609	0.0597687	-0.149664	0.233623	0.341987	0.0259394	0.501815
YOL108C	-0.221906	0.372976	0.28379	0.758606	-0.00536186	0.103595	0.22886	0.246146
YOL140W	-0.482438	-1.01944	-0.566857	-0.953794	-0.155542	-0.749047	-0.532397	-0.513579
YPL043W	-0.0500694	-0.0114769	-0.135091	0.223829	0.392737	-0.0921584	-0.163865	-0.00759672
YKL002W	0.506113	0.734185	0.68978	0.542883	0.256786	0.505461	0.247744	0.723372
YDR328C	0.359449	0.369408	0.318488	-0.294412	0.134829	0.101568	0.0976961	0.275294
YIR009W	0.71346	0.934385	0.283222	0.145825	0.168405	0.222607	0.242074	0.901473
YBR154C	0.198946	0.48386	0.270046	0.401958	0.358161	0.31283	0.062471	0.499567
YLR001C	0.0355076	-0.250926	0.146221	-0.15781	0.106715	0.462401	-0.0596091	0.0695298
YGR125W	0.0687297	-0.141871	-0.0115943	-0.0759395	0.133993	0.0770399	0.0324207	-0.0520396
YKR101W	0.693376	-0.0176515	0.258019	0.198155	0.0409179	-0.143124	-0.0889466	0.134264
YER115C	0.355595	0.109933	0.14306	0.0202822	0.362643	0.0159758	0.0751973	0.336741
YHR124W	-0.263096	-0.210133	0.581297	0.53202	0.840709	-0.0240307	-0.184632	0.303345
YER148W	-0.351143	-0.174555	-0.153711	0.174445	0.0981303	0.0695722	0.162605	0.0487693
YHL015W	0.0917652	-0.0720451	-0.166138	-0.293261	-0.115724	-0.259644	-0.0495274	-0.257925
YOR303W	0.113705	0.308498	0.48985	0.341987	0.50454	-0.262471	-0.0193408	0.24498
YIL087C	-0.0225903	0.744619	0.160298	0.63505	0.159411	0.10919	0.283185	0.269104
YMR192W	-0.507548	0.258763	-0.280519	0.312941	-0.5253	0.113625	-0.150944	-0.295044
YMR229C	-0.135914	0.449662	-0.239508	0.224175	-0.187321	0.215863	-0.046052	-0.420688
YLL038C	-0.203081	-0.200535	-0.335834	-0.508814	-0.192197	0.42632	-0.0411998	-0.361855
YOR056C	0.157466	0.125031	-0.070076	0.156221	0.216357	0.162586	-0.0103552	0.0791604
YOR270C	-0.315142	-0.353163	-0.379404	-0.36141	-0.155123	0.269841	-0.0629365	-0.381422
YPR069C	0.103283	-0.215785	-0.198341	-0.659778	-0.230323	-0.519698	0.00585871	-0.388166
YOL068C	-0.100208	-0.215037	-0.121803	-0.0357757	-0.134531	0.0735892	0.0281429	-0.347961
YMR182C	0.543885	0.393289	0.182066	0.126549	0.939593	0.741296	0.122333	0.634834
YBR201W	0.0102965	-0.361731	0.495247	0.384338	0.175448	0.516161	0.0487443	-0.133436
YLL043W	0.0434231	-0.278661	-0.394227	-0.395984	-0.170973	0.456182	-0.0441021	-0.33661
YDR415C	-0.252326	-0.179937	-0.0439377	-0.364484	-0.152422	-0.0244867	-0.0692192	-0.413405
YGL161C	-0.380824	0.034476	-0.131383	0.335791	-0.104254	0.318864	0.0244461	-0.0705927
YOL133W	0.22416	0.0994766	-0.0642756	0.244077	0.087004	0.194112	0.0170606	0.163189
YNL263C	0.270479	0.594153	0.171938	-0.254934	0.116657	0.000260367	0.00848773	0.197906
YDR128W	0.0530645	-0.265861	-0.0479487	-0.138318	-0.148862	-0.0519364	-0.0653735	-0.321732
YMR274C	0.150515	0.436294	0.0581633	0.268771	-0.033063	-0.100714	0.0881127	-0.130504
YMR052W	-0.162657	0.433271	0.730672	0.956564	0.599815	0.953321	0.259345	0.0949722
YMR203W	-0.539044	-0.0283288	-0.363985	0.0236026	-0.289032	0.0399166	-0.0869949	-0.482495
YKR076W	0.317363	0.0836771	0.145622	-0.0472461	-0.0566787	0.0768949	0.00648177	0.193008
YDR225W	-0.0297007	1.15255	0.506321	1.14955	0.188755	0.339131	0.168585	0.613185
YDR270W	0.166063	0.40928	0.428954	0.229058	0.23177	-0.413086	0.215095	0.3708
YPR033C	0.0812666	0.0977688	0.179551	-0.0044348	0.32383	0.278066	0.224393	0.150691
YGR230W	-0.528669	0.146691	-0.0996654	0.702481	0.310676	0.416588	0.0535205	0.235488
YPR062W	-0.0958413	0.199556	0.114033	0.533862	0.421958	0.297571	0.139287	0.413886
YDR528W	1.27282	0.0419922	0.0267858	-0.901424	0.300098	-0.0560124	0.0104562	1.14445
YER173W	0.345121	0.00196957	0.119534	-0.0691017	0.0934281	-0.0470485	-0.100583	0.0641014
YBR026C	0.00814275	0.240493	0.286373	0.0762114	0.282219	-0.0724252	-0.0460516	0.62892
YDL185W	-0.0686032	-0.370828	-0.359003	-0.481113	-0.238688	0.149285	-0.0467397	-0.383181
YBR091C	0.209547	0.349395	0.181578	0.584516	0.291632	-0.0475744	0.0821693	0.480721
YNL094W	0.00135182	0.143271	-0.0167221	-0.538899	-0.0765424	-0.0670469	-0.133014	-0.219385
YGR047C	0.188632	0.0183254	0.0831414	0.054067	0.288922	-0.0717258	-0.0287236	0.172361
YOR289W	0.483666	0.808606	1.13224	1.31794	0.590273	0.470596	0.227051	0.793981
YPL227C	0.458554	0.253607	-0.0870491	0.0303921	-0.0663148	-0.293546	-0.132381	0.0446162
YLR222C-A	0.485477	0.0305244	-0.240513	0.0393291	0.629097	-0.128112	-0.567474	0.783642
YDL010W	-1.04088	-0.442009	0.105516	0.252186	0.0825967	0.0719615	0.142215	-0.238223
YML019W	0.221125	0.459543	-0.173955	-0.0970896	-0.166499	0.264823	-0.0118513	0.00210284
YDL045C	-0.0730267	0.163697	0.287255	0.162648	0.313888	0.169988	0.271152	0.0790276
YLR163C	0.0132958	-0.0410536	0.12689	0.185511	0.281401	0.637138	-0.117943	-0.0041686
YLR178C	0.179051	-0.269489	0.339741	0.561487	0.0635338	0.225897	0.0775788	0.509785
YBL079W	-0.0268445	-0.253428	-0.146833	-0.130568	0.0515249	-0.206554	-0.0183548	-0.254561
YNL056W	0.636008	1.22343	0.861446	0.371242	0.220417	0.432851	0.436965	0.581924
YFL001W	0.278092	0.524924	0.350101	0.271454	0.291943	-0.206896	-0.0247234	0.431093
YKL025C	-0.14254	-0.163213	-0.0100175	-0.0082617	-0.105854	-0.0237684	0.0923868	-0.222768
YKL125W	0.0905671	-0.358828	-0.392109	-0.108053	0.0214254	-0.36928	-0.250722	-0.068941
YKL170W	-0.225271	0.131779	0.0448411	0.534803	0.0397909	0.0626199	0.0373105	0.37623
YPR157W	0.0840448	-0.239788	-0.463994	0.0930236	-1.18864	0.159314	0.0972789	0.104816
YLR384C	-0.0963094	-0.238055	-0.144167	-0.0961944	-0.0977542	0.530312	-0.00836313	-0.513819
YPL060W	-0.0118578	0.121803	0.27279	0.551527	0.108664	0.311845	0.0671735	0.205149
YML099C	-0.0579635	0.245625	-0.174816	0.131448	-0.222177	0.34994	-0.16315	-0.227125
YLR421C	-0.236762	-0.283228	-0.0226357	0.134791	-0.135605	0.585377	-0.141896	-0.108157
YLR090W	-0.060509	-0.0485601	-0.0175394	0.0300397	-0.221718	0.743202	-0.21468	-0.188027
YJR064W	-0.222334	-0.216382	-0.252035	-0.10983	0.00018123	0.0257032	-0.0385943	-0.302839
YML022W	-0.0735913	0.6553	0.124672	0.631506	0.0593786	0.350015	-0.0562397	-0.203213
YER046W	0.708355	0.815182	0.898359	1.16699	0.379469	0.429454	0.135995	1.07042
YMR029C	-0.341671	0.379984	0.457099	0.771018	0.189951	0.585013	0.403602	0.0926399
YIR030C	0.203298	-0.856753	-0.210345	-0.847726	-0.234072	-2.03721	-0.328411	-1.14857
YKR050W	-0.0882628	-0.807364	-0.750148	-0.644724	-0.554489	-0.102879	-0.254493	-0.741251
YMR121C	0.128518	0.476559	-0.284627	-0.0709512	-0.0964484	0.113642	-0.0911664	0.0153955
YGL017W	-0.249866	-0.34303	-0.0246446	0.00646729	-0.124865	-0.341611	-0.0969566	-0.479057
YDL150W	-0.0855249	-0.207536	-0.361961	-0.00744082	0.259549	0.0219132	-0.109893	-0.0410085
YNL038W	-0.049329	0.0777858	0.213801	-0.00664119	0.0476332	-0.01523	0.0803078	-0.152302
YHR001W-A	-1.01862	0.255956	0.0163392	0.601872	0.285423	0.116551	0.0381591	0.914909
YIL139C	0.216535	0.190126	0.30287	0.0143407	0.327702	-0.096364	0.0366483	0.0462526
YLR246W	-0.0580787	0.67626	0.583249	0.785289	0.57843	0.952097	0.168973	0.589102
YJR119C	0.11045	-0.294746	0.304578	0.116782	0.642344	-0.188447	-0.038037	-0.243326
YLR359W	0.161771	0.14523	0.149132	0.298917	0.0160562	0.814963	0.137031	-0.0582615
YLR199C	0.241279	-0.0718601	0.131195	0.0714016	-0.0697942	0.458333	0.00584967	-0.118283
YJL206C	-0.0743773	-0.14119	0.0115413	-0.294658	-0.16615	-0.283766	-0.302613	-0.403449
YIL142W	-0.137081	0.172489	-0.15016	-0.0250097	0.110468	-0.0704923	-0.0406243	-0.282678
YGL082W	-0.400027	-0.0891156	0.162247	0.283091	0.0110482	0.0567134	0.243354	-0.248812
YNL138W	-0.106188	0.152139	-0.185766	-0.661757	-0.217914	-0.0154893	0.130909	-0.00175235
YDL236W	-0.250092	-0.193902	0.0154549	-0.0150374	0.103212	-0.0435493	-0.0977733	-0.0776733
YGL142C	-0.0391088	-0.263067	-0.481502	-0.173237	-0.303234	-0.049965	-0.0778332	-0.396499
YGR179C	0.255262	0.140026	0.292762	0.183416	0.0980774	-0.0349174	0.117781	0.0807758
YJR086W	0.0567561	0.481052	0.188383	0.683308	-0.240357	-0.0652958	0.187662	0.247142
YBR139W	-0.261873	-0.119206	-0.000496543	0.271741	-0.676531	0.282862	0.252841	0.0729034
YHR188C	0.316353	0.190357	-0.140892	-0.31856	-0.214438	-0.0292834	0.0700346	0.00476566
YNL116W	0.311198	0.445229	0.062304	-0.430802	0.0214123	0.141661	0.0188009	0.26057
YNL139C	-0.160413	0.164772	-0.00490089	-0.332952	-0.26344	-0.0347877	0.0352889	-0.329418
YDR361C	-0.221946	-0.161869	-0.11007	-0.505511	0.157981	-0.368178	-0.178503	-0.463633
YGL255W	3.49394	2.38053	1.47156	0.562383	-0.0931662	-2.01604	0.55023	0.341197
YFR007W	-0.234913	-0.055675	-0.0742722	0.0743929	-0.154183	-0.385939	-0.0336057	-0.0895296
YLR333C	0.289268	0.171783	-0.134164	-0.307156	0.120954	0.200839	-0.123455	0.121499
YHL030W	0.327481	-0.329541	-0.158337	-0.314446	-0.259022	-0.435075	-0.169248	-0.16976
YGL077C	-0.266594	-0.162415	-0.245991	-0.336552	-0.290732	-0.465718	-0.142857	-0.281284
YPL204W	-0.165118	-0.0985477	-0.182641	0.0227347	0.0501807	-0.0194072	0.0428562	0.121632
YIL009C-A	0.278595	0.639732	0.233528	0.129841	-0.19345	-0.237141	0.0521378	0.0644506
YOR091W	0.170282	-0.0489222	-0.349025	-0.0291215	0.0941192	-0.23033	-0.0922478	-0.185771
YGR026W	0.0165672	0.125872	-0.207266	-0.165231	-0.360677	0.125214	0.0216268	-0.266472
YAL040C	-0.217542	-0.364121	-0.312533	-0.692113	-0.0737662	-0.448311	-0.0900987	-0.234768
YDR288W	-0.205001	-0.236622	0.036923	-0.0276242	0.212681	0.0877193	0.167612	-0.102957
YGL208W	-0.386117	0.751297	0.210697	0.369953	-0.372646	0.0732507	0.0238576	-0.205423
YNL284C	-0.28708	0.212978	-0.0401812	-0.46156	0.1168	-0.0930644	-0.0397225	-0.00371109
YIL164C	-0.249665	0.041655	0.0718166	-0.0597619	-0.0705787	0.114219	0.0189318	-0.122736
YOL143C	-0.230146	-0.351285	-0.389893	-1.05217	-0.0418989	0.215406	0.157925	-0.199785
YBR237W	-0.0696159	-0.231441	0.0956107	0.17975	0.0640796	-0.00698259	-0.0232059	-0.0752005
YBR197C	0.913782	0.655482	0.0819901	-0.311805	-0.258301	0.0218423	0.0777455	0.371434
YHR147C	-0.594547	0.0690395	0.231345	0.435549	0.28192	0.372295	0.165515	0.0872464
YJL093C	-0.279089	-0.429198	0.063544	0.242285	-0.0617946	0.0949753	0.0995599	-0.48809
YPL126W	-0.387721	-0.344331	-0.361265	-0.0229045	-0.0048311	-0.18063	-0.0597056	-0.38161
YOR251C	-0.0285886	0.143267	0.266826	0.07803	0.279592	0.166139	0.105761	0.00711111
YPR181C	0.229534	-0.11319	-0.336806	-0.32637	-0.233977	-0.268592	-0.0624364	-0.200541
YCL008C	-0.271034	-0.396969	-0.392507	-0.391434	-0.205866	-0.113334	0.040858	-0.311579
YOR107W	-0.342376	-0.591712	-0.307058	-0.412389	0.254644	-0.520861	-0.340948	0.0382432
YML005W	-9.63425e-05	0.264948	0.249332	0.508534	0.378436	0.399079	-0.0531304	-0.118666
YNL215W	-0.0715583	0.406314	-0.186354	-0.157293	-0.243887	0.170322	0.0173531	-0.0767285
YCR075W-A	-0.0144709	0.127054	0.10191	-0.0839355	0.123824	-0.176172	0.0156543	0.263755
YDL059C	-0.336119	-0.236153	-0.0474884	0.169268	0.0971681	0.0553831	-0.252662	-0.0917649
YOR204W	-0.139124	0.0105461	-0.261288	-0.263981	0.0328922	-0.0685737	-0.0512901	-0.198274
YEL012W	-0.735558	0.21783	0.462006	0.604287	-0.0686223	0.38432	0.243853	0.132763
YBL040C	0.0931961	0.119537	0.242751	0.257171	0.00925445	0.157101	-0.116935	0.0814953
YPR043W	0.0393159	0.14345	0.0540001	-0.256423	0.368401	0.00135476	0.220235	0.236957
YDR382W	0.0696313	0.129715	-0.386453	-0.733098	-0.0829387	-0.443184	-0.0145198	-0.0263503
YDR483W	-0.267849	0.0545549	0.140666	-0.114601	0.179362	0.0745075	0.11123	0.183374
YER061C	-0.000569948	-0.0129507	0.0846952	0.606826	-0.0429346	0.529953	0.207783	0.0237026
YLR022C	0.407724	-0.199591	-0.107229	-0.128097	-0.0275046	0.846345	-0.0114281	0.0406011
YLR402W	0.183606	0.023166	-0.715664	-0.583671	-0.173686	0.217489	0.163018	-0.0837384
YLR073C	1.01421	0.364428	0.218718	-0.185351	0.79602	0.529044	0.0397911	0.987541
YER183C	-0.0578855	-0.182988	0.0647893	0.188959	0.104506	-0.334343	-0.0513072	0.107604
YHR090C	-0.0534181	0.0267738	-0.0686361	0.261321	0.235703	-0.013512	-0.0301616	0.169229
YOL021C	-0.108008	-0.145231	-0.103287	-0.0330229	0.0438849	-0.0818448	-0.0300987	-0.447185
YHR030C	-1.29822	-0.453535	-0.780677	0.221867	-1.02726	-0.418662	-0.565107	-0.638344
YBR295W	-1.09118	-1.00473	-0.996033	-0.855237	-1.02362	-0.432434	-0.59041	-0.972669
YKL018W	0.288024	0.159224	0.0844169	-0.0850984	-0.0115896	-0.0722127	-0.0132658	0.057267
YIL011W	0.174074	0.0425782	-0.377076	-0.576377	0.0820827	-0.193489	0.0658095	0.130918
YEL034W	-0.183685	-0.0589288	-0.151827	-0.125236	0.0737044	-0.205136	-0.140815	-0.202637
YNR050C	0.175988	-0.233006	0.0399475	-0.986327	-0.012475	-0.83586	-0.308661	-0.38184
YKL208W	0.510761	0.406309	0.524552	0.077862	0.127843	-0.245421	-0.15178	0.407066
YGR004W	-0.18899	-0.288085	-0.14939	-0.393407	-0.165577	-0.444531	-0.0560179	-0.411146
YML110C	-0.267735	0.064591	0.190769	0.185638	0.0970496	0.174553	-0.0412979	-0.0976309
YGL048C	-0.113717	0.0295336	0.11382	0.291411	-0.0453687	0.121742	0.146552	-0.0403062
YGL243W	0.55818	0.145217	0.304222	-0.216807	0.0234465	-0.21812	0.0448517	0.161491
YKL106W	0.173499	-0.914483	-0.748745	-0.853559	-0.264109	-0.801228	-0.718975	-0.701638
YPR029C	-0.134078	-0.226339	-0.125616	-0.308244	-0.138047	-0.169833	-0.104647	-0.230727
YJL034W	0.879534	-0.027221	-0.053219	-0.449021	0.0682421	0.377157	0.036012	0.101723
YFL048C	-0.19563	-0.287887	-0.123145	-0.106527	-0.0392724	-0.151122	-0.0863028	-0.184431
YLR117C	-0.307713	-0.313416	-0.193885	-0.00497597	-0.110558	0.500544	-0.118048	-0.407651
YOR176W	-0.759311	-0.304251	0.133095	0.0455235	-0.081866	0.26556	0.22564	-0.488799
YOR109W	-0.31675	-0.61088	-0.434039	-0.307382	-0.446934	-0.118191	-0.0576313	-0.532018
YBL089W	0.0413842	0.234194	0.19262	0.152633	-0.121844	0.0248765	0.0505428	-0.0461556
YDL084W	-0.0490342	-0.153815	-0.100758	-0.218641	0.16659	0.0610403	0.0847848	-0.135781
YCL055W	0.122355	-0.17287	0.278984	0.475632	0.459155	0.414546	-0.043836	0.396843
YGL116W	-0.378119	-0.307563	-0.282355	-0.0362909	-0.154482	-0.123676	0.0734229	-0.0541788
YNR034W-A	-0.251838	1.43011	1.3081	1.74204	-0.646858	0.0615302	0.337066	1.01874
YCR024C	0.327306	-0.121515	-0.0394786	-0.149095	-0.0412035	-0.267063	-0.138159	0.478413
YIL102C-A	0.968799	1.4373	0.620388	0.409766	0.964536	1.06588	0.776939	0.383242
YMR102C	-0.940804	-0.31926	-0.354549	0.27705	-0.830874	-0.0453675	0.0879269	-0.815291
YCR071C	-0.42273	0.0930635	0.164329	0.228029	0.0858082	-0.0468322	-0.0592276	0.0630514
YDR175C	0.00737806	0.321471	0.391261	0.216305	0.163675	-0.0757254	0.0664777	0.380841
YOR189W	0.140342	0.363595	0.285353	0.233177	0.404747	0.296809	0.175489	0.447156
YOR154W	-0.141356	-0.357997	-0.236577	-0.254364	0.111107	-0.197263	-0.156261	-0.187025
YPR121W	0.458373	0.192353	0.456398	0.476344	0.249713	0.106959	0.0400884	0.318851
YBR070C	-0.329406	0.105258	0.365837	0.541984	0.447522	0.174467	-0.121176	0.53874
YOR280C	-0.254373	-0.0717451	0.308242	0.0179001	0.228589	0.0275213	-0.0249292	0.229523
YNL315C	-0.222257	0.485513	0.272605	-0.0916342	0.0540378	-0.0839648	0.0562205	0.245855
YPR174C	-0.131361	-0.0521696	-0.150627	-0.170059	0.362634	-0.189591	-0.0914762	-0.00229262
YJR045C	-0.065147	0.16882	-0.0533948	-0.360726	0.048002	-0.206262	-0.0267534	0.155112
YMR008C	-0.715448	0.116482	0.182054	0.521358	0.0811955	0.76554	0.379885	0.0689266
YPL026C	1.50162	-0.0112506	0.217142	-0.627791	1.06512	-0.371785	0.657046	1.68649
YDL171C	-0.127214	-0.456106	-0.287809	-0.421976	-0.346583	0.11378	-0.124822	-0.434334
YKL062W	-0.851618	-0.303376	-0.670378	-0.638243	-0.590375	0.0935362	0.476247	-0.355477
YJR010W	0.631229	-0.279409	0.0270307	0.0280241	0.11388	-0.280189	0.0147945	0.0667932
YJL218W	-0.35255	0.125572	0.331935	-0.079838	0.161092	0.0365036	0.250602	0.518632
YLR222C	-0.209759	-0.396607	-0.334821	-0.208879	0.0790605	0.296214	-0.202231	-0.399191
YDR093W	0.202825	-0.467357	-0.404796	-0.602739	-0.660205	0.102565	-0.0378702	-0.572114
YMR282C	-0.0669385	0.340578	0.283735	0.605948	0.123971	0.146202	-0.00982385	0.103016
YIL109C	-0.142011	0.0654293	-0.433995	-0.334525	-0.447455	0.023882	0.0119138	-0.407546
YFL022C	0.105692	-0.184469	-0.0735644	-0.319211	0.119317	-0.037532	-0.00209792	-0.212624
YPL109C	-0.604577	-0.337151	0.0214772	0.0114682	-0.0374429	-0.278301	0.0136911	-0.31417
YJL156C	-0.311142	-0.482106	-0.423531	-0.287881	-0.139003	-0.312323	-0.301575	-0.382902
YNL071W	0.0214784	0.292677	-0.0611528	-0.541741	-0.0911739	-0.217915	0.0347649	0.154158
YMR088C	-0.267531	0.0686804	-0.0378499	-0.0900565	0.00161648	0.13488	-0.289372	-0.317596
YGR211W	-0.318395	-0.424689	-0.13413	-0.24323	0.8535	-0.0807734	-0.118161	-0.163877
YKL139W	0.134831	-0.12011	-0.144045	-0.403931	0.162328	-0.151636	-0.0837762	-0.0167526
YJL069C	0.243149	-0.150323	-0.404904	-0.209834	0.234728	-0.268788	-0.467374	0.231207
YJL016W	-0.16238	-0.338901	-0.085813	0.369628	-0.209842	-0.0527647	0.0906302	0.242985
YDR444W	-0.0604252	-0.273413	-0.0765572	-0.547034	0.218546	-0.198175	-0.0732826	-0.0640273
YPL189W	0.16847	-0.0959815	-0.119227	-0.542624	-0.475985	-0.0405638	0.0239486	0.22106
YLR285W	-0.0497271	-0.0640854	0.324131	0.239495	0.356589	0.469348	0.222271	-0.118912
YLR267W	-0.243024	-0.0696227	0.111583	-0.814657	-0.771587	-0.102879	-0.776393	-0.433628
YDL219W	0.945057	0.665391	0.439864	0.198466	-0.00923931	-0.0724026	-0.0522419	0.836848
YCR024C-A	-0.505779	-0.659007	-0.30896	-0.304755	-0.623039	-0.0554774	-0.476121	-0.500985
YCR024C-B	-0.068104	-0.200945	-1.09492	-0.796683	-0.981272	-0.497205	-0.479201	0.178769
YKR024C	0.109187	-0.153213	-0.13894	-0.340459	0.307375	-0.209977	-0.282812	-0.0783631
YKL140W	0.0970765	0.241203	-0.0334673	0.0299935	-0.175232	0.112578	0.261956	0.283624
YBR156C	0.863612	0.696764	0.386199	0.26091	0.350201	0.0892988	0.22985	0.699018
YOR076C	0.233621	-0.10176	0.0896344	-0.17712	-0.109204	-0.232135	0.101639	-0.19101
YEL059C-A	0.362677	0.789421	0.684155	0.337252	0.318662	0.45169	0.141083	1.18563
YDR405W	-0.00190982	-0.0113427	-0.179778	-0.527123	-0.0102669	0.022247	0.138551	0.182883
YOL091W	0.209556	-0.407051	-0.0486188	-0.56799	0.368065	-0.671673	-0.43587	-0.118258
YCL031C	-0.231207	-0.237399	-0.356362	-0.170347	0.0412572	-0.0654656	-0.048344	-0.104228
YIL027C	0.200154	0.88121	0.213443	0.361765	0.0535318	0.0525512	-0.165392	0.35795
YLR459W	-0.13753	-0.422306	-0.312787	-0.253169	-0.158817	0.530545	-0.107589	-0.24113
YNL243W	-0.018796	0.109681	-0.156848	-0.678097	0.235694	0.00671679	-0.0105318	-0.0351614
YNR026C	7.19483e-05	0.0423533	-0.632772	-0.948345	-0.251076	-0.165533	-0.134877	-0.336995
YHL044W	0.0405825	-0.803554	-0.124165	0.699339	-0.229577	0.475657	0.364756	0.249793
YOR311C	0.0657086	-0.212129	-0.330903	-0.0536806	-0.0275046	-0.140377	-0.0319194	0.138035
YHR068W	0.0733784	-0.201736	-0.10669	-0.21765	0.0370696	-0.100845	0.179981	-0.144588
YGR149W	-0.887567	-1.06066	-0.276513	0.105915	-0.810435	-0.183833	-0.191977	-0.717089
YPL041C	0.365617	-0.440136	-0.144962	-0.379818	-0.235177	-0.116785	0.283277	0.230138
YKL193C	-0.146666	0.118469	0.252026	0.182805	-0.138028	0.0224409	0.186581	0.0665608
YLR310C	-0.102676	-0.00164754	0.0127042	0.260064	0.0274658	0.931888	0.178591	-0.022496
YNR008W	-0.32921	-0.455882	-0.774923	-0.875976	-0.667304	-0.492858	-0.253068	-0.529206
YLR003C	-0.0939067	0.0221756	-0.216057	-0.121145	-0.0553217	0.125891	-0.176028	-0.149666
YER113C	0.0304584	-0.404695	-0.377156	-0.44105	-0.441277	-0.310015	-0.211474	-0.266098
YHR122W	0.158807	0.220406	0.220937	0.0608572	0.41077	-0.306147	-0.149682	0.267392
YHL017W	-0.0708111	-0.289466	-0.371761	-0.265339	-0.544111	-0.224981	-0.158206	-0.354601
YOR305W	0.785083	0.660489	0.545076	0.311338	0.175625	0.225657	0.0331607	0.926138
YIL085C	-0.107137	0.196418	0.0978963	0.0126322	0.0526522	-0.121874	0.0730653	-0.162482
YMR190C	-0.107359	-0.0383061	-0.200196	0.217744	0.105575	0.35076	-0.200321	-0.0101752
YLR325C	0.203857	0.217652	-0.11993	-0.27312	-0.079329	0.554976	-0.0481103	0.110824
YCR052W	0.218051	-0.121116	-0.479168	-0.48894	-0.377944	-0.251937	-0.0236302	-0.256047
YOR272W	-0.158111	0.0386831	-0.0228811	-0.00949347	0.4661	0.0198822	-0.0855408	-0.14326
YOR058C	0.168291	-0.168339	-0.127979	0.264868	0.0668126	-0.0777617	0.0348895	0.115554
YOR358W	0.0445286	-0.0173159	0.116553	0.160752	0.23797	0.394124	0.154237	0.285084
YAR029W	-0.232092	-1.09342	-0.525641	-0.344645	-0.15371	-0.880487	-0.397231	-0.0149328
YNL238W	-0.0921283	0.0191031	-0.214479	-0.261526	-0.0107953	0.160001	0.102969	-0.019798
YJL198W	-0.135486	-0.0394365	-0.408693	-0.430376	-0.0338763	-0.191298	-0.256066	-0.501158
YOL135C	0.500259	0.30229	0.263234	0.334863	0.513306	0.0838344	0.419421	0.314198
YOR323C	-0.195909	-0.39945	-0.128137	-0.322569	-0.11437	-0.0528141	-0.10702	-0.654554
YLL041C	-1.09854	-0.100419	0.307046	0.0243443	0.638645	0.659776	-0.121273	0.652888
YKR074W	0.458518	0.80859	0.699192	1.06019	0.0137087	0.104149	0.0734349	0.590489
YOR195W	-0.086751	0.0475072	0.0324158	0.249532	0.206318	-0.14488	0.0506236	0.262018
YER026C	-0.099832	0.650647	0.42474	0.224109	0.185463	0.235181	0.524784	0.238445
YMR201C	-0.107939	0.0826332	-0.16919	0.186742	-0.224402	-0.0141233	-0.116785	-0.288908
YLR069C	-0.384022	-0.0168331	-0.238003	-0.0629323	-0.204634	0.483515	-0.0893403	-0.231276
YML042W	-0.117362	0.100008	1.13243	0.457007	0.639507	0.812666	-0.113586	0.367354
YDR069C	0.478195	-0.0548461	0.236994	0.334764	-0.0149027	0.141001	0.204863	0.12895
YEL066W	-0.0601829	0.385049	0.649376	0.271264	1.12763	-0.45554	-0.374361	0.92425
YPR035W	0.0343152	0.489714	0.78833	0.663141	0.850223	0.277619	0.427556	0.902714
YDR227W	0.407656	0.0620819	-0.226956	-0.799247	-0.116064	-0.230984	-0.156007	0.166804
YPR060C	0.150391	-0.396606	-0.0345362	0.119645	0.0137751	0.175481	-0.0547432	-0.0905762
YMR037C	0.757911	0.659159	-0.179703	0.00666701	-0.175434	0.0457291	0.000622991	0.199929
YCR038C	0.299633	-0.0960508	-0.226505	-0.274804	-0.65897	-0.300293	-0.12251	-0.224243
YOR157C	-0.113172	-0.205614	-0.280575	-0.231167	-0.345367	-0.338469	-0.126716	-0.343043
YNL257C	-0.0842501	-0.0113376	0.148758	-0.525635	0.177173	0.255673	0.251666	-0.0409318
YCL056C	0.321502	0.523718	0.549988	0.513222	0.216683	0.14269	0.0485945	0.40798
YBR093C	-3.7965	-4.11348	-2.3542	-3.72945	-2.57197	-4.06906	-3.4889	-3.22356
YNL092W	0.0520434	-0.158973	0.281234	-0.267614	-0.534904	-0.024533	0.118547	-0.23529
YGL054C	-0.355189	-0.206692	-0.514387	-0.0851954	-0.294168	-0.121333	-0.186552	-0.272755
YLR134W	-0.392362	-0.822834	-0.119064	-0.638997	0.0789251	0.198708	0.0394499	-0.292922
YPL225W	0.642978	0.547946	0.792507	0.85196	0.362844	0.351997	0.109113	0.502398
YPL270W	-0.162053	-0.219662	-0.0985635	0.274469	0.00276434	0.0636654	0.0285165	0.056291
YDL012C	0.397401	0.550645	0.10231	0.243885	0.144016	-0.113401	0.257783	0.49157
YLR299W	-0.219033	-0.215322	-0.0283184	0.154888	-0.241039	1.00036	0.0839825	-0.217495
YJL177W	0.0363926	-0.0761938	-0.0215818	-0.229644	0.401393	-0.0705558	0.154292	0.0260123
YPL051W	0.0535776	-0.0625391	0.0786411	0.388932	0.404735	0.0682329	-0.0822929	0.289337
YNL054W	0.0581546	-0.0154437	-0.326135	-0.633721	-0.473065	-0.271991	-0.200341	-0.424303
YDR156W	0.555742	0.377051	0.091939	0.010047	0.146178	-0.048479	0.201579	0.367339
YPR155C	-0.396294	0.0326386	0.266015	0.343153	0.0281513	-0.0247842	-0.0330541	-0.053634
YOR137C	-0.909658	-0.034956	9.46813e-05	0.52302	-0.555232	0.0135833	-0.0175115	-0.720108
YKL123W	-0.917289	-0.651551	-0.0113942	0.24579	-0.068214	-0.423883	-0.230358	-0.917214
YKL172W	0.166822	0.410388	0.162247	0.44559	0.202737	0.103312	0.188802	0.389359
YNL336W	0.234106	1.23035	0.738063	0.662308	-0.232121	0.55641	0.240585	0.665487
YDR305C	0.00750748	-0.325673	0.266883	-0.0867638	0.216041	-0.00370756	0.043651	0.0465024
YJR059W	-0.526497	-0.143026	-0.362821	0.290705	-1.0239	0.157327	0.283216	-0.483724
YPR100W	0.0768906	0.409657	0.313613	0.587781	0.324877	0.0106299	0.000712817	0.760823
YDR358W	-0.737543	-0.371538	0.0350457	-0.172392	-0.503614	0.041236	0.411518	-0.400959
YLR096W	-0.0655919	-0.0736561	-0.345037	-0.0409175	-0.306971	0.650028	-0.0556875	-0.367651
YKR052C	0.191543	0.190622	0.455786	0.727773	0.0460533	-0.0875993	0.190205	0.0985178
YLR427W	0.00940705	-0.0763472	0.0153151	0.092782	0.00108691	0.703372	0.146211	-0.205284
YIR032C	0.613883	0.408409	0.944749	0.689789	1.12031	-0.281366	0.00133879	0.848274
YJR066W	0.22472	-0.0726044	-0.0669712	-0.154794	-0.0331359	-0.0642641	-0.103303	0.0826681
YMR127C	0.49569	0.298785	0.267281	0.410329	0.467778	0.205134	-0.248507	0.376835
YIL140W	-0.00389467	0.568544	-0.114118	0.013894	-0.226796	0.233565	-0.192016	0.0260795
YLR197W	-0.250747	-0.332814	-0.255755	-0.0885908	0.0824751	0.428911	-0.061035	-0.473043
YJL204C	0.116021	-0.112032	-0.0663648	-0.0763793	-0.17446	-0.287802	0.0552666	-0.266152
YLR244C	0.0623834	-0.213845	-0.120379	-0.0848795	0.169115	0.504617	0.11572	0.00561685
YJR084W	0.130816	0.00177054	0.105715	0.0864177	-0.0656913	0.0255068	0.100705	0.0662886
YLR233C	-0.158893	-0.140572	0.0844639	-0.030345	-0.0184323	0.407187	-0.141719	0.2189
YDL238C	-0.370928	-0.34687	-0.0982584	-0.129887	-0.364445	0.329516	0.248786	-0.257597
YGL084C	-0.0319446	0.116938	-0.0263355	0.00332116	-0.0392256	-0.0203711	0.0951817	0.28328
YLR382C	-0.483891	-0.578538	-0.368929	-0.348412	-0.219962	0.456014	-0.152427	-0.453181
YLR219W	-0.121352	0.240742	-0.188	0.24903	-0.300313	0.840458	0.20694	-0.209846
YDR363W	-0.134059	0.0480992	0.0624912	-0.409388	-0.350037	0.250474	0.171676	-0.282144
YNL163C	-0.0864492	0.214347	-0.370799	-0.55804	-0.0104029	0.037329	-0.0746276	-0.224886
YFR005C	-0.144151	-0.381029	-0.259082	-0.424899	-0.223396	-0.245008	-0.0684267	-0.360253
YHL036W	-0.43983	-1.12177	-0.581377	1.12404	-0.681645	0.602528	0.104365	-1.25519
YFR050C	-0.493986	-0.161662	0.189792	0.335448	0.061948	0.0762433	0.00119159	0.0745641
YLR447C	-0.0623668	-0.120406	-0.123093	-0.235925	-0.172747	0.612952	0.114969	-0.15647
YNR069C	0.315616	-0.00769497	0.07074	-0.373316	0.000143636	0.476207	-0.0308848	0.42826
YGR126W	-0.590978	-0.546222	-0.630552	-0.555597	-0.546501	0.0219026	0.0794644	-0.546011
YAR019C	-0.241635	-0.146979	-0.307943	0.106478	-0.463634	0.046521	-0.0181366	-0.413544
YGL071W	0.4222	0.112822	-0.026773	-0.215597	0.142327	-0.289958	0.198034	0.364762
YGL257C	-0.211664	-0.196828	-0.0854013	-0.21159	-0.131232	0.0984884	0.0029861	-0.452463
YGR020C	-0.394449	-0.274312	0.167152	-0.0918017	0.0272332	0.403626	0.247643	-0.199428
YOR093C	0.297606	-0.109451	0.0316542	-0.189624	0.137094	-0.0597917	-0.0547318	0.136344
YAL046C	-0.281519	-0.318581	-0.256324	-0.339968	0.0418936	-0.427581	-0.276415	0.224027
YDR198C	-0.0571527	-0.287289	-0.104966	-0.244083	0.164013	-0.15234	-0.220507	-0.0646375
YAL039C	-0.133299	0.22797	0.11102	0.306484	0.308988	0.142989	-0.0966042	0.299119
YGR100W	0.251193	0.0533278	0.243363	0.179334	0.0230946	0.161215	0.155023	0.185425
YER060W	-0.689475	-1.00597	-0.746957	-0.560517	-1.00595	-0.560979	-0.380906	-0.973285
YDR286C	0.250194	0.813663	0.586395	-0.0309075	0.00176503	-0.26306	-0.122645	0.889004
YHR141C	0.279175	0.217351	0.0443142	0.0475254	0.330672	0.142216	0.0314562	0.533397
YPL128C	-0.0952191	-0.22976	-0.215813	0.0221464	-0.028211	0.019346	-0.00427345	-0.17424
YJL091C	0.255128	0.0725159	0.0309194	0.143658	-0.377471	0.1536	0.0279973	-0.227997
YBR191W	0.745201	0.815608	0.609846	-0.144102	0.510866	-0.0903694	0.336714	0.393834
YDR380W	-2.15398	-1.12215	-0.454351	-1.42592	-0.902017	-2.85624	-3.05074	-1.09683
YGL100W	-0.0465445	-0.141892	-0.0101665	-0.219123	0.00886188	-0.24624	-0.0619448	-0.222926
YJR090C	0.0733459	-0.0524135	-0.0848059	-0.0204972	-0.0606008	0.0275014	0.0800709	-0.0202293
YDR485C	-0.161987	-0.0195332	-0.0891513	-0.211799	-0.00309909	0.134636	-0.0809234	-0.0349322
YPL239W	0.17093	0.338894	0.342367	0.0341093	0.341546	0.0549886	-0.0302036	0.121686
YPR183W	0.269744	0.16741	0.00116981	-0.00628483	0.317922	0.190752	0.163765	0.248849
YOR206W	-0.00160786	-0.112776	0.0790421	0.0572707	0.25274	-0.0413878	0.0113492	-0.180404
YBL042C	-0.469331	0.457036	0.126506	-0.0470978	0.314333	-0.375936	-0.512862	-0.0172774
YDR525W-A	-0.749042	0.661211	0.0495115	0.433666	0.292407	0.69458	0.249627	0.675546
YLR075W	0.570178	0.789631	-0.0495061	-0.281088	-0.114721	0.290585	0.0253476	0.431673
YBR054W	-0.717126	-0.888779	-1.01209	0.444857	-0.991342	0.0704851	-0.83451	0.88735
YLR020C	-0.0829216	-0.342046	-0.27602	-0.176608	-0.185317	0.521336	-0.124521	-0.304831
YNL217W	-0.62637	-0.360999	-0.126783	-0.484195	-0.10557	-0.328003	-0.393675	-0.0704399
YER067W	-2.91301	0.254001	0.460029	1.56219	-1.5214	0.517782	0.464193	-0.824681
YIL013C	-0.441776	-0.191295	-0.60569	0.201174	-0.12331	-0.19337	-0.277447	-0.00444568
YPL206C	0.203782	0.175084	0.318664	0.470176	0.256802	0.0297277	-0.0247964	0.451969
YDL060W	-0.0858875	-0.0487148	-0.314345	-0.238891	-0.0753378	-0.1339	-0.175073	-0.257103
YBR293W	0.187659	-0.313773	-0.0757702	-0.218063	-0.355719	0.0455858	-0.0538516	-0.354205
YNR052C	0.173118	0.45553	-0.0324362	-0.0855692	0.105073	0.156404	0.0538228	0.203013
YHR032W	-0.248843	-0.397396	-0.607555	-0.1886	-0.112092	0.328034	-0.0590354	-0.222171
YEL032W	-0.107301	-0.141675	-0.419988	-0.242752	-0.281448	-0.292959	-0.205305	-0.14859
YOL076W	0.198898	-0.250199	-0.412284	-0.466388	-0.285221	-0.2273	0.00438534	-0.227676
YHR203C	-0.254565	-0.380957	-0.393598	-0.644582	0.0114162	-0.441759	-0.10644	-0.246552
YML112W	-0.0174052	0.27806	0.0603817	0.671723	0.252259	0.202119	0.182441	-0.00300104
YGL241W	0.0923995	-0.180817	0.00700708	-0.163966	0.0412145	-0.19229	-0.0117415	0.0894994
YPR176C	0.303741	0.0457558	0.329552	0.0390894	0.0219617	0.193261	-0.125867	0.0803215
YDR057W	-0.390119	-0.266895	-0.0977071	0.0164218	-0.224417	-0.032185	-0.0844107	-0.321076
YJL036W	-0.290911	0.124175	0.334396	0.406845	-0.0337451	0.353406	0.383662	-0.104004
YER009W	-0.116342	-0.0258016	-0.251005	-0.270724	-0.0855049	-0.300459	0.0807491	-0.0353858
YLR115W	0.0293113	-0.249648	-0.0737161	-0.0896431	-0.114441	0.493579	-0.0199187	-0.263068
YGL114W	-0.198877	-0.410278	-0.311288	-0.371212	-0.398182	-0.122439	-0.195427	-0.473949
YER167W	-0.440116	-0.252926	-0.375505	-0.340895	-0.391477	-0.0622056	-0.250987	-0.202443
YMR104C	-1.90851	-0.32849	-0.685517	0.525554	-1.2832	0.32816	-0.156217	-1.17778
YER185W	-0.502496	-0.379143	0.277328	-0.355503	-0.312961	-1.25193	-1.39129	-0.606638
YDL195W	0.440741	0.198616	-0.162396	-0.253879	-0.304883	0.23527	0.0925412	-0.136553
YNL199C	0.144446	0.590385	-0.0168997	-0.0158379	0.0663998	0.245721	0.0707207	0.129022
YCR026C	0.099811	0.0309092	0.017958	0.296262	-0.00457559	0.139148	0.0271536	0.0446952
YBL052C	0.204905	-0.256271	-0.182511	-0.221972	0.0240777	-0.115191	-0.0744549	-0.125119
YNL317W	0.0647237	0.371431	-0.104114	-0.825936	-0.401321	0.00517681	0.0798476	-0.0579393
YLL019C	-0.704765	-0.108535	-0.138861	-0.0303177	0.019289	0.670286	-0.099412	-0.0165158
YBR009C	0.437796	0.92763	0.256243	1.51924	0.150645	0.211821	0.15081	1.0885
YHR052W	-0.144824	0.310043	0.0286977	0.398803	0.436868	0.0262943	-0.0492952	0.314758
YKR026C	0.344958	0.355955	0.0822669	0.093453	0.0597559	0.0154197	0.051862	0.249157
YJR043C	-0.0342741	0.0355937	-0.0673459	0.191023	0.324441	-0.239588	0.216966	0.275405
YJR012C	0.456845	0.387909	0.42781	0.43856	0.527566	0.17922	0.335424	0.574477
YKL060C	0.0378764	-0.0193354	0.0193585	-0.398329	0.0465012	-0.2167	0.267105	0.000748322
YDR119W-A	-1.17256	-0.181693	0.416765	1.19348	0.385759	-0.0684035	-0.445152	0.897403
YDL177C	1.28338	1.06985	0.665689	0.517465	0.57375	0.19502	0.184126	1.23106
YNL073W	-0.392323	0.215388	0.12153	-0.186809	-0.327202	-0.00923688	0.023182	-0.28155
YMR280C	-0.678653	0.546881	0.453211	0.909824	0.2982	0.709678	-0.0416982	0.641252
YNL328C	-0.268718	0.0135215	-0.0208946	-0.348419	-0.193051	-0.215835	-0.266939	-0.450202
YJL014W	-0.219837	-0.188794	-0.196057	-0.089751	0.0394441	0.00279344	-0.00585064	-0.228088
YGR217W	0.15816	-0.00471727	0.0440663	-0.113427	0.24907	-0.25207	-0.0510703	0.0961692
YOR174W	0.355978	0.145856	0.408476	0.341186	0.104465	0.203517	0.0123884	0.23752
YPR149W	-0.522854	0.368383	-0.665682	0.6807	-1.03461	0.576757	0.244555	-0.515108
YNL015W	-0.864484	0.448757	0.356853	-0.239882	0.660906	-0.361341	-0.152838	0.543631
YCR084C	-0.0289728	-0.153163	-0.373814	-0.248394	-0.149659	-0.0764115	-0.0821318	-0.23701
YHR178W	0.632121	0.444534	0.326658	-0.348761	0.347589	-0.0624072	0.17096	0.684374
YLR283W	0.229599	-0.0276733	0.546978	0.253869	0.369776	0.625843	0.266645	0.158653
YPL170W	-0.0150764	0.205344	0.339536	0.602224	-0.0178916	-0.233185	-0.113966	0.301574
YPR001W	0.0427946	-0.032287	0.52323	0.139	0.127861	-0.557746	-0.48695	-0.122596
YDR204W	-0.380702	-0.564226	-0.251221	-0.1844	-0.190929	-0.181761	0.00217866	-0.382243
YBR085C-A	-0.664547	0.841673	1.18009	1.78636	0.415527	0.317308	0.0590422	0.680209
YDR251W	-0.763864	-0.271389	-0.27109	-0.418128	-0.702698	0.027303	0.0370915	-0.620455
YER089C	-0.235829	-0.24758	-0.400486	-0.548024	-0.474558	-0.141762	0.0200058	-0.51972
YOR074C	0.435039	0.313808	0.164111	-0.163759	0.240262	-0.112829	0.0884623	0.513353
YDR347W	-0.233129	-0.0649168	-0.16199	-0.680307	-0.297371	-0.285104	-0.120812	-0.264938
YJR152W	0.0925052	-0.128926	0.475259	0.199103	0.311664	0.260927	0.211668	0.442841
YDR150W	-0.126154	-0.00514072	-0.101761	0.0536904	0.0347446	0.116294	-0.0546205	0.276482
YAR008W	0.0122212	-0.0588824	0.0221894	0.288921	0.304727	-0.285432	-0.116243	0.28464
YBR158W	-0.447371	-0.315492	-0.256557	-0.539704	-0.0964328	-0.140572	-0.108671	-0.211383
YOL097C	0.0104684	-0.127549	0.0206688	0.0991602	0.21693	0.152158	0.216727	-0.0359546
YNL122C	0.573089	1.55192	0.475575	0.0494893	0.107182	0.0785638	-0.0330281	0.892038
YDR407C	0.0580157	-0.555986	-0.167381	-0.720676	-0.0807394	-0.233845	-0.0924311	-0.243199
YNR020C	-0.00741284	0.742956	0.142327	-0.131069	0.169334	0.124311	0.0323783	0.485888
YBR258C	0.0406963	0.232274	-0.0226631	0.560922	-0.230963	0.229961	-0.00139679	0.264365
YNL146W	-0.477305	-0.26335	-0.476671	-0.453169	0.0332993	-0.180996	-0.0494333	-0.243751
YAL007C	-0.167935	-0.23213	0.110014	-0.0279966	0.21988	0.0304586	0.00902587	-0.110818
YLR262C-A	0.454411	0.824776	0.338758	0.291193	0.156103	0.500974	0.0144867	0.704605
YBR223C	-0.172012	-0.0787628	0.0491815	0.0137802	-0.377964	-0.0196493	0.0208426	-0.269763
YNL241C	0.231226	0.421304	-0.116183	-0.523925	-0.291168	-0.111615	-0.0109565	-0.158557
YJL154C	0.121569	-0.0972566	-0.0622408	0.0355685	-0.271379	-0.0165819	-0.0808685	-0.196919
YDR091C	-0.289441	-0.347375	-0.435387	-0.395723	-0.0735822	-0.228931	-0.223771	-0.512947
YJL123C	0.192964	0.223437	0.125801	0.189269	0.0886435	0.215446	0.180463	0.113145
YHR066W	-0.0673068	-0.605374	-0.491342	-0.455475	0.240014	-0.471476	-0.280762	0.13286
YPL047W	-0.2375	-0.561733	-0.0125107	0.0358788	0.097275	-0.0906414	-0.0940581	-0.139862
YER086W	0.0272455	-0.065766	-0.22284	-0.339092	0.0594282	-0.161328	-0.045559	-0.0876712
YLR287C-A	0.462388	0.653761	0.324887	-0.102149	0.303272	0.611159	0.00535985	0.654453
YBR176W	0.177177	0.0174159	0.298665	0.0149934	0.25714	-0.0841945	0.0306406	0.12291
YDR207C	0.388046	0.367383	0.0975374	0.0927881	0.14786	0.312954	0.217398	0.134163
YDR373W	0.0360988	-0.188803	-0.187197	-0.697552	-0.322405	-0.372796	-0.414454	-0.294961
YGL238W	0.192588	-0.240141	-0.340168	-0.359971	-0.236946	-0.190995	-0.104454	-0.213338
YHR060W	0.203536	0.318255	-0.113806	0.00902659	0.0247685	-0.150562	0.0288406	0.553656
YNL128W	0.445181	0.245879	0.667036	-0.455529	0.589851	-0.209504	-0.380297	0.0199899
YLR312C	-1.311	0.280959	0.500971	0.59961	-0.00449954	1.00101	0.193356	-0.568932
YKL191W	-0.144344	-0.403892	-0.439722	-0.872499	-0.0955833	-0.412701	-0.301117	-0.566222
YNR006W	-0.473681	0.332933	-0.226266	-0.222566	-0.393839	0.0578914	0.149781	-0.127041
YHR120W	-0.20255	-0.384351	-0.0622922	-0.212659	0.0452833	-0.528119	-0.288028	-0.34954
YAR050W	0.334811	-0.157442	-0.420186	-0.498755	-0.577927	-0.0302337	-0.29615	-0.38563
YOL137W	0.196801	-0.205506	-0.100572	-0.26309	-0.26122	-0.257031	-0.0630064	-0.134742
YDR530C	-0.439882	-0.196858	0.197737	-0.142	0.052608	0.310812	0.374384	-0.220523
YER111C	0.072793	-0.330232	-0.329812	-0.00621562	0.000760526	0.0238579	-0.0404933	0.339708
YER144C	-0.716151	-0.401898	0.0738805	0.0640301	-0.155118	0.085992	-0.264787	-0.288585
YOL039W	-0.334699	-0.344462	-0.548348	-0.554039	-0.292719	-0.541198	-0.143099	-0.286187
YIL083C	0.134959	0.217139	-0.00278226	-0.372318	-0.0044509	-0.299542	-0.0992093	0.0470894
YHL011C	-0.478587	-0.225004	-0.11804	0.0128721	0.331946	0.0635977	-0.0367165	-0.226265
YGR184C	0.267819	-0.0973643	-0.0483334	-0.243126	-0.119581	-0.139978	-0.116121	-0.0873191
YMR303C	-2.07358	0.831975	0.118397	-1.3175	0.661245	-1.29088	-1.51186	-1.98925
YDR307W	0.0838683	-0.0433661	0.059872	-0.570715	-0.0894316	0.148786	0.141665	-0.12137
YDR411C	0.323162	0.459536	0.381111	-0.224864	0.124878	0.267702	0.272847	-0.0782161
YBR205W	-0.106089	-0.0219304	0.0408414	-0.231633	-0.127417	-0.127699	0.00834332	-0.276469
YOR321W	0.156912	-0.477596	-0.241217	-0.634197	-0.361221	-0.291113	0.0103916	-0.420926
YMR186W	0.298528	0.307246	0.227074	0.187094	0.536031	0.218988	-0.190747	0.326305
YMR278W	0.0210697	0.403026	0.15156	0.663385	0.0402857	0.672887	0.322781	0.120685
YLR136C	0.749106	2.00957	1.66258	1.2016	1.56773	-1.18414	1.22636	1.80213
YMR207C	0.0284939	0.250428	-0.255809	0.150834	-0.15277	0.03216	-0.251543	-0.140515
YML015C	0.119858	0.723252	0.0358049	0.603667	0.223321	0.592428	0.0769625	0.343433
YOR197W	-0.538726	-0.398144	-0.146947	-0.103449	-0.207521	-0.0347709	-0.0471051	-0.253585
YKR089C	-0.251157	-0.287437	-0.216482	0.000752429	-0.472489	0.281723	0.102159	-0.580437
YKR072C	-0.0195683	-0.112956	-0.203737	-0.128808	0.0433666	0.178138	-0.0603541	0.0218856
YDL014W	-0.168726	0.0611991	-0.174409	0.00847572	0.468474	-0.195014	-0.0284921	-0.17455
YER079W	-0.252832	0.585155	0.781193	1.04556	-0.451939	0.497295	0.951092	0.239979
YER024W	-0.603684	0.0936858	0.226774	0.973642	-0.403119	0.600305	0.0227572	-0.043254
YOR230W	0.0396942	-0.0539298	-0.00944423	-0.0985923	0.0277262	0.106395	-0.105649	0.490607
YGR234W	-1.53481	-0.811984	0.19615	-1.36767	0.49062	-1.28589	-0.149765	-0.396486
YMR178W	0.429568	0.658968	0.417133	0.891799	-0.173032	0.179279	0.173139	0.0986653
YPR037C	-0.0878007	0.169069	0.116171	0.291819	0.263326	0.0124843	0.0808239	0.323807
YEL068C	-0.348772	-0.275985	0.312414	-0.1153	0.316184	-0.0693893	0.179409	-0.0748469
YNL090W	-0.0737838	0.0731645	0.177971	-0.230856	0.324084	-0.174003	0.0627812	0.0064038
YOR307C	0.212703	0.27939	0.241797	0.0129327	0.220821	-0.179092	0.0711957	0.116456
YMR225C	0.765737	1.08123	0.571981	0.785325	0.279897	0.28871	0.390269	0.724302
YBR095C	-0.121544	-0.1889	0.0705071	0.034708	0.10211	0.0302698	-0.0610469	0.0286392
YDR524C	-0.62329	-0.298528	-0.57023	-0.447292	-0.426788	-0.181459	-0.150518	-0.244922
YGR043C	0.113071	0.253391	0.433018	-0.255392	-0.128619	-0.607267	-0.78148	0.114541
YPL223C	-1.50881	-1.41105	-1.23082	-1.09236	-1.57332	-2.29318	-2.36841	-0.794851
YPL272C	-0.173232	-0.489676	0.36299	0.221889	0.549564	-0.344508	-0.348056	0.463143
YBR203W	-0.365401	0.344562	0.260531	-0.125851	0.0671535	0.404656	0.635843	0.179216
YOL002C	-0.659926	-0.155214	-0.17938	0.182159	-0.209863	-0.942929	-0.539169	-0.801901
YFL005W	0.129014	0.207957	0.310296	0.351032	0.112166	0.153718	0.0298058	0.266968
YCR010C	-3.04873	-0.631679	0.477012	-0.865058	-1.27004	-0.635121	-0.722441	-2.38097
YMR152W	0.2734	0.738871	0.337275	0.438111	0.00201297	0.492323	0.169452	0.0150234
YDR154C	0.21517	-0.125792	-0.110684	-0.0643812	-0.209398	-0.673931	-0.464823	0.184086
YMR125W	-0.109967	0.381588	0.00313932	0.129287	-0.204963	0.224607	0.114325	-0.246122
YJR031C	0.277148	0.00150773	-0.0547246	-0.0493158	-0.0735916	-0.0135584	0.10581	0.0651074
YCL026C-B	0.23747	-0.326539	-0.148025	-0.50325	-0.386284	-0.523186	-0.371142	-0.180879
YNL225C	-0.0170325	0.315074	0.24918	-0.219823	0.314142	-0.10878	0.0498416	0.0377759
YJL055W	0.918127	0.656839	0.509591	0.784594	0.321406	0.340926	0.182778	0.641905
YPR102C	0.309466	0.268542	0.214761	-0.25256	0.143746	-0.111184	0.0743311	0.055363
YNL188W	0.694197	1.20106	0.43396	0.119797	0.329646	0.139262	0.0959705	0.782411
YDR303C	0.0445711	-0.16659	-0.037848	-0.460605	-0.217468	-0.34613	-0.0499317	-0.368986
YPL086C	-0.28758	-0.316415	-0.327093	-0.0708717	-0.0244694	-0.190381	-0.0702357	-0.517156
Q0250	0.0154794	0.149176	0.166821	0.861054	0.209589	0.0705506	-0.233317	0.482805
Q0255	0.147584	0.455479	0.166624	1.21074	-0.327981	0.373935	-0.17185	0.186629
YKR066C	0.338856	0.483976	0.567039	0.610475	0.590113	0.193884	0.240163	0.659591
YLL003W	0.308164	-0.0473545	0.0287162	-0.0253735	0.0402122	0.48829	-0.024914	-0.0478032
YER042W	-0.036252	0.0693461	0.071115	0.306894	0.082484	-0.665942	-0.380136	-0.999096
YDR109C	0.630631	0.235741	0.0885736	-0.162141	0.110572	-0.15602	-0.292197	0.296043
YDR221W	-0.123504	-0.307782	-0.338214	-0.725171	-0.457911	0.0417389	-0.157453	-0.528518
YLR109W	1.65708	0.248069	0.465754	0.00472738	-0.763639	-0.18013	0.628715	0.650103
YKR009C	-0.410173	-0.188887	0.737824	0.158969	0.870633	0.191965	0.0781403	0.195386
YMR078C	0.171053	0.284022	-0.285871	0.14972	0.0915486	-0.0928326	-0.171367	0.0550764
YLR094C	0.225846	-0.390684	-0.249328	-0.212022	0.0581663	0.0895914	-0.0806884	0.0863225
YDL154W	0.160481	-0.440654	0.448289	0.406495	0.149414	0.170318	-0.12716	0.197991
YLR041W	0.234106	-0.549265	0.58066	-0.727259	0.17227	0.569906	-0.234687	-0.48081
YJR060W	-0.0019489	-0.153557	-0.422695	-0.364284	0.042741	-0.0305194	0.020844	-0.255223
YNL161W	-0.0977646	0.193472	-0.0104074	-0.390055	-0.0271817	-0.0301057	0.0103851	-0.00673284
YIL146C	-0.142776	0.0411456	-0.204492	0.0117089	0.280052	-0.0894873	0.0289941	0.104431
YLR195C	0.274661	0.18855	0.0688864	0.22925	0.210558	0.767484	0.16939	0.125985
YLR231C	1.01758	0.023832	0.820185	-0.278751	0.387522	-0.181549	0.122051	0.189009
YKL016C	-0.783274	0.00263862	0.137047	0.318469	0.496727	0.413889	0.0312849	0.656728
YPL111W	0.202913	0.615692	0.938984	0.275796	0.964314	0.644685	0.292074	0.726828
YKL174C	-0.200589	0.040619	0.120954	0.237667	0.100037	0.10991	0.0861511	-0.147189
YKL121W	-0.132118	-0.0267407	0.0250156	0.0353513	-0.145078	0.358033	0.173882	0.089109
YLR380W	0.414231	-0.0574366	-0.00211574	-0.107683	0.223188	0.365003	0.164565	0.133456
YMR012W	-0.372218	0.158028	-0.386291	-0.00895534	-0.331366	0.308222	-0.0131178	-0.288941
YER093C	0.0147703	-0.0321292	-0.0108089	0.0658462	-0.0187277	-0.10707	-0.0209483	-0.227086
YDL201W	-0.210271	-0.272036	-0.285366	-0.389434	-0.271316	-0.00813853	-0.0276195	-0.604656
YDR468C	-0.0641976	0.143715	0.418411	0.311306	0.271443	0.399167	0.102417	0.310411
YFR003C	0.0686944	0.310708	0.503126	0.853957	0.034929	0.119513	0.291734	0.148111
YIL033C	-0.184577	0.449359	0.0235473	0.223761	-0.0897276	0.157773	0.194375	-0.0418001
YOR368W	0.349138	0.395984	0.536923	0.411584	0.417078	0.113984	0.170175	0.355654
YGR128C	0.302764	0.095195	-0.0947975	-0.117258	0.0912969	-0.0962901	0.0326933	-0.262889
YIL048W	0.00998886	0.304482	-0.231407	-0.0861887	-0.365145	0.0719132	-0.0367866	-0.122279
YLR441C	-0.0327481	0.0233423	-0.0812783	-0.225632	0.0591624	0.538727	0.0239009	-0.121924
YOL056W	0.393328	-0.191504	-0.092989	-0.0456242	0.217998	-0.195663	0.192926	0.0906656
YFR052W	-0.292205	-0.26031	0.151391	0.314027	0.244864	0.287118	0.105454	-0.0156891
YGR088W	-0.011902	0.110684	0.436585	0.735931	-0.268643	0.868514	0.734948	0.441502
YGL073W	0.288182	0.0676573	-0.144379	-0.0295698	-0.24931	-0.0177197	-0.0283916	-0.0730333
YGR106C	-0.365474	-0.389526	-0.312862	-0.445159	-0.227235	0.00667261	-0.0638782	-0.273026
YGL086W	-0.201983	-0.181609	-0.210018	-0.105584	-0.018515	-0.129389	-0.00207431	-0.19259
YAL044C	0.387407	0.924032	0.142578	0.315725	0.568024	-0.394386	-0.116458	1.39292
YPR081C	-0.303899	-0.555927	0.044883	0.0755295	0.0117353	-0.0599704	-0.122789	0.0352245
YDR284C	0.00521844	0.0893878	0.124022	-0.299206	-0.13156	0.221617	0.119266	0.0143148
YJL097W	0.0800279	0.156866	-0.130371	-0.503978	-0.278447	-0.399742	-0.0384081	-0.0785142
YOR048C	-0.275106	-0.0857073	-0.149038	-0.0392115	-0.0230674	0.0197638	0.0294514	-0.359778
YHR143W	-0.403825	0.622711	-0.229573	0.0902047	-0.139653	-0.0731804	-0.216709	0.396571
YCL004W	-0.226092	-0.219043	0.0859318	-0.0749041	0.107283	0.0529622	0.0564434	-0.0398379
YDR329C	-0.0122992	0.254528	0.23263	-0.327666	-0.0493279	-0.0475339	0.0913425	-0.116605
YBR191W-A	-0.335307	-0.104557	0.201958	-0.0270498	-0.0772137	-0.754956	0.486506	-0.387193
YGR193C	-0.0347565	0.0894268	-0.0857627	-0.14738	-0.14623	-0.00844831	0.185328	0.0295779
YDR487C	-0.0705939	0.287485	0.501404	-0.107699	0.523405	0.113958	0.0977251	0.525246
YPR185W	0.0918813	0.305316	0.456106	0.404787	0.14838	0.475307	0.172347	0.206936
YER065C	-1.38235	-0.140666	0.732152	0.248541	-0.432158	0.687336	-0.0472365	-0.693028
YLR077W	0.0314127	-0.166882	0.143803	-0.012703	0.387361	0.715951	-0.123039	0.188356
YBR056W	-0.407859	-0.243435	0.181228	0.298066	-0.436079	0.269956	0.116179	-0.256502
YHR034C	0.140743	-0.292164	-0.27204	-0.226727	-0.0435902	-0.0335525	0.103928	-0.168759
YBL019W	-0.0567521	-0.246438	0.035394	0.244015	-0.0832548	-0.196735	-0.101942	0.0633814
YOL070C	0.330698	0.0441657	-0.387419	-0.576922	-0.468975	-0.458634	-0.0189237	0.0295624
YGR150C	0.418123	0.398101	0.249665	0.0686099	0.0481083	-0.274794	0.0507103	0.26862
YNR054C	-0.0516323	0.201736	-0.385192	-0.406201	0.158675	-0.312631	-0.101073	0.189835
YDR130C	0.133068	0.22683	0.14951	0.505427	0.0162101	0.184365	0.217569	0.154173
YIL015W	0.380331	0.251248	-0.00776415	-0.0270132	-0.0657705	-1.4377	-0.11109	0.599276
YEL030W	0.272888	0.0461277	0.0375332	0.055027	0.153968	-0.103582	-0.114644	0.376012
YBR291C	0.456867	-0.00555922	-0.0513059	0.129297	-0.0849914	-0.475099	-0.360937	0.0674933
YML114C	0.219963	0.301536	-0.286721	-0.159045	-0.031653	0.291778	-0.101542	-0.0610567
YHR201C	-0.106089	-0.342138	-0.157496	0.161712	0.109023	-0.0849165	-0.111241	-0.104643
YNL299W	0.318235	-0.19718	-0.343619	-0.920269	0.468325	-0.596477	-0.395062	0.262541
YGR008C	-0.167399	1.33255	1.51855	1.70138	-0.211594	0.937836	0.518101	0.604201
YNL311C	0.364666	0.535598	0.222023	-0.323642	0.0591934	-0.0527399	-0.00484327	0.246629
YJL030W	0.125738	0.223234	0.159211	0.349182	0.233114	0.275578	0.00745245	0.259756
YDR165W	0.148433	0.159163	-0.0242073	-0.217956	-0.0227131	-0.461119	-0.14886	-0.131469
YGR248W	0.0664091	0.876386	0.431372	1.67726	-1.61874	0.940944	0.909499	0.371478
YBR074W	0.235084	-0.249477	-0.187245	-0.458142	-0.307174	-0.101324	-0.100566	-0.171403
YOR150W	-0.198378	0.0444898	0.300048	0.488597	0.288211	0.277834	0.234967	0.101882
YDR055W	-0.469383	0.544405	-0.263314	0.331895	-0.380656	-0.369938	-0.26614	0.693736
YML036W	0.0616244	0.733307	0.119507	0.551681	0.0604296	0.218634	-0.000351667	0.407671
YDL088C	-0.171603	-0.0610734	-0.189005	-0.0361429	-0.191389	-0.236163	-0.00137234	-0.00846868
YLR113W	-0.106388	-0.150322	-0.392752	-0.535975	-0.330031	0.548155	0.105433	-0.295421
YLR142W	-1.26229	0.139555	0.617454	0.349054	-0.0105261	-0.205582	-0.557542	-0.194304
YLL058W	0.764086	-0.00912692	0.310171	0.496403	-0.00369721	0.836591	0.253172	0.0778331
YDL197C	-0.184512	-0.160552	-0.128657	0.23376	-0.129746	0.0904063	0.121298	-0.123001
YER130C	-0.485632	-0.598588	-0.367132	-0.090687	-0.306665	-0.47138	-0.16087	-0.194347
YER165W	-0.0548822	-0.163258	-0.236945	-0.43034	-0.165119	-0.111438	-0.0664617	-0.406755
YMR106C	0.433127	0.552231	0.0664842	0.146626	-0.108328	0.127249	-0.0415328	-0.145597
YER187W	0.0233436	0.388234	0.235369	1.338	0.0508744	0.768826	0.60567	0.613391
YGL112C	0.0695543	-0.223872	-0.126882	-0.17145	-0.0499522	-0.141174	0.0155343	-0.143195
YDL008W	0.17121	0.280922	0.31105	0.648385	0.363098	0.28563	0.184089	0.505728
YBL050W	-0.1667	-0.0033371	0.858517	0.695387	0.525552	0.370373	0.305472	0.244444
YGR102C	-0.0082386	0.0301732	-0.151588	-0.0530772	0.00264827	-0.211074	0.0392006	0.0998075
YJR014W	-0.0377395	-0.16788	-0.0914283	-0.114143	0.202096	0.167566	0.236009	-0.0974731
YHR050W	-0.375753	0.271066	0.192426	0.216682	0.196992	0.0207536	0.112692	0.0252607
YPL018W	0.085171	-0.635141	-0.358695	-0.625411	0.163872	-0.699157	-0.32636	-0.0028239
YJR041C	-0.322293	-0.440737	-0.354136	-0.0889784	-0.255499	-0.26396	-0.172649	-0.797937
YDL248W	-0.62304	-0.776212	0.220915	0.549488	-1.01888	0.157315	0.163727	-0.624723
YKR028W	-0.167581	-0.317023	-0.399074	-0.144855	-0.326943	-0.122571	-0.093504	-0.240189
YEL064C	0.0757466	-0.00769497	0.220091	0.0114262	0.124687	0.0226054	-0.145453	-0.19735
YMR286W	0.151273	1.01679	0.316811	1.00779	0.287903	0.285112	0.208314	0.790462
YDL175C	-0.145724	0.0937665	-0.00868577	-0.0471109	0.0436297	-0.1546	-0.123329	-0.0455493
YKL168C	0.0311559	0.0897902	0.0955713	0.301932	-0.32116	0.015993	0.166316	-0.0982368
YFL026W	-0.306383	-0.285085	-0.446928	-0.304742	-0.356407	-0.471891	0.108865	-0.226535
YDL102W	-0.128345	-0.149498	-0.177887	-0.00605341	0.109208	-0.307309	-0.152036	-0.200981
YGL029W	0.664415	0.83392	0.252221	0.33222	0.41803	0.0844201	0.0694049	0.796533
YDL128W	-0.168258	0.265141	-0.182301	-0.0732836	-0.273316	0.00533989	-0.112012	0.034654
YPL098C	-0.128217	-0.0672951	-0.263906	-0.366224	-0.210936	-0.539846	-0.288873	-0.0207
YMR033W	-0.228257	0.31046	0.0599454	0.42046	0.0270474	0.308118	0.0645292	-0.307966
YPR003C	-0.511772	-0.0361889	-0.106052	0.238255	-0.413916	-0.192885	0.0649953	-0.461059
YGR262C	0.259022	0.340228	0.320577	0.301865	0.372405	0.254124	0.228639	0.193654
YDR202C	0.201183	0.0440278	0.129344	0.000165454	-0.237617	-0.216194	0.105261	-0.0846184
YGR215W	-0.242432	0.282461	0.340536	0.730315	0.517789	0.121892	0.0698552	0.498223
YCR082W	-0.324191	-0.142661	0.184814	0.422999	0.411862	-0.180758	-0.155003	0.332735
YOR001W	-0.483956	-0.253656	-0.346084	-0.367933	-0.0642143	-0.346014	-0.182107	-0.560906
YKL088W	-0.543547	-0.364543	-0.413953	-0.135294	-0.334788	0.241095	0.0516573	-0.190004
YLR276C	0.0267565	0.243093	-0.00127194	-0.0410226	0.0646953	0.553168	0.0498299	-0.00553146
YDL222C	-0.713753	0.753838	-0.881772	-0.30607	-0.663075	-0.868547	-1.41373	-0.0112608
YOL095C	0.538399	-0.112513	-0.00563667	-0.147054	0.175458	-0.0779541	0.0400738	0.14595
YNR022C	-0.683167	0.228061	0.0175329	0.00767721	0.188628	-0.0586792	-0.114239	0.11442
YDR409W	0.338038	-0.161787	-0.103297	-0.634525	-0.214877	-0.16837	-0.00117733	-0.287603
YBR221C	-0.15695	-0.286855	-0.0654985	-0.394405	0.166381	-0.0675829	0.161447	-0.0972425
YAL005C	0.56884	0.0409421	0.572739	0.236973	1.31239	-0.308961	-0.763082	1.21578
YDR097C	-0.146067	-0.304539	-0.31749	-0.218571	-0.0743818	-0.4656	-0.208871	-0.194646
YJL121C	-0.0242285	-0.224702	-0.163916	-0.0789806	-0.0363901	-0.0646688	0.0919639	-0.141666
YKL008C	0.274265	-0.0255206	-0.116818	-0.0282965	0.00635394	0.138642	0.198883	-0.249791
YBR103W	0.785069	0.663117	0.351174	0.158202	-0.0175866	0.217406	0.0724035	0.686564
YNR004W	0.475651	0.12647	0.259178	-1.03051	-0.524947	-0.563457	-0.28778	-0.441821
YPL032C	-0.050608	-0.316118	-0.339032	-0.297713	-0.138985	-0.158553	0.00938595	-0.152965
YHR064C	-0.134754	-0.0194671	-0.00399094	-0.328887	0.223622	-0.100144	0.0179135	-0.168368
YKL197C	0.00074219	-0.428051	-0.306283	-0.601901	-0.371634	-0.278579	-0.194994	-0.484344
YMR020W	0.459384	0.693824	0.594664	0.857623	-0.132288	0.197551	0.0869434	0.180794
YDR206W	-0.400766	-0.616759	-0.476418	-0.57798	-0.673079	0.126069	-0.0315329	-0.570111
YDR377W	-0.14943	0.74246	0.730722	0.102439	0.861642	0.676531	0.222085	1.04206
YIR007W	0.338692	0.298624	0.365912	-0.179696	-0.183017	-0.0762737	0.325328	-0.0757807
YPL045W	0.0405152	-0.313663	0.132481	-0.0073939	0.0687997	-0.116938	0.174289	-0.0224646
YLR314C	0.386999	0.30165	0.310493	0.0831764	0.357795	0.695573	0.155623	0.257367
YFR020W	0.311029	-0.0894753	-0.0176769	-0.0639313	-0.517414	-0.127379	-0.116383	-0.185719
YNL126W	0.42531	0.392626	0.224453	-0.532559	0.259628	-0.324093	-0.0976582	0.203612
YOR327C	0.00696574	0.548527	0.28473	0.373711	0.345969	0.0807969	0.27755	0.584984
YOL139C	-0.0226462	0.0452888	0.29273	0.299364	0.250919	0.0203689	0.0151483	-0.0272674
YBR207W	0.0839274	0.698098	0.21562	0.742212	0.345015	0.067678	0.070795	0.545434
YDR532C	-0.0810059	0.167739	0.137329	-0.114196	-0.0797833	-0.104536	0.00816518	0.21552
YKL210W	-0.221067	-0.365394	-0.183368	-0.159524	-0.108039	0.102819	-0.000233229	-0.320282
YER146W	0.213108	0.49348	0.19786	0.449024	0.510486	0.00354216	-0.0358646	0.54542
YHR159W	-0.0959062	-0.310909	-0.073208	0.190352	-0.399314	-0.0256845	0.0296966	-0.31845
YPL132W	-0.00307374	0.360731	0.198054	0.421423	-0.024942	0.105289	0.10048	0.328086
YIL114C	0.136742	0.934315	0.458555	0.726977	0.705548	0.203812	0.330529	0.709351
YJL089W	-1.91864	-0.321355	0.286617	0.507846	-1.20554	0.8398	-0.0604885	-0.881919
YMR301C	-0.364722	0.0444406	-0.23556	0.109501	0.180372	0.0543571	-0.0867395	-0.41149
YBL029W	-0.087314	-0.0657979	-0.0303002	0.221735	0.754394	1.38466	0.462413	1.28237
YMR188C	-0.0972741	0.799877	0.582353	1.17257	0.324085	0.398757	0.0260977	0.377317
YGR154C	0.0502109	-0.50717	0.136835	0.260259	-0.00736896	-0.258719	-0.0314261	-0.396687
YOR389W	0.0473426	0.275838	0.435388	0.225244	0.85927	0.294288	0.382153	0.543637
YLR130C	0.659617	-0.0277747	-0.374351	0.272279	-0.302834	0.641874	0.00519111	-0.271177
YER022W	0.46918	0.225757	0.19759	0.189776	0.208589	0.05842	0.213105	0.303271
YBR140C	-0.0342476	-0.198469	-0.210322	-0.239365	-0.199863	-0.0167779	-0.124094	-0.0523994
YKR070W	-0.0956198	-0.643235	-0.133666	-0.367391	-0.0570428	-0.229747	-0.111667	-0.319086
YMR205C	0.141459	0.186542	-0.369921	0.00111937	-0.634784	0.479891	0.0895697	-0.196246
YNL203C	-0.0690281	0.210268	-0.422284	-1.04201	-0.0523146	-1.01675	-0.288775	-0.267947
YJL185C	0.0768452	-0.0690955	0.373949	-0.00140874	-0.0131421	-0.377986	-0.0213501	0.16156
YML017W	0.0239949	0.206209	-0.37705	-0.125626	-0.483135	0.342575	-0.0796451	-0.187035
YKR087C	-0.00387813	-0.126636	0.197636	0.271287	0.157989	-0.150457	0.0163117	0.116043
YOR232W	0.186146	0.279526	0.260833	0.268262	0.0867358	-0.197399	0.119077	0.211953
YGR281W	-0.126412	-0.534417	0.00252211	-0.130406	-0.146553	-0.106777	0.0697815	-0.481465
YKR091W	-2.50765	-0.506989	-1.4361	0.361883	-1.90851	-0.368483	-0.295048	-0.793247
YHL013C	0.201674	0.334139	0.178442	0.131793	0.450707	0.043221	-0.0286734	0.487929
YOR059C	-0.0786642	0.148907	0.244662	0.563409	-0.0648298	0.430604	0.196963	0.0545686
YOR309C	0.036429	0.302312	-0.316224	-0.149247	-0.488053	-0.127608	-0.191991	0.0788475
YBR097W	-0.0332051	-0.274619	-0.0581065	-0.163261	-0.327358	-0.0402936	-0.148592	-0.271475
YMR227C	0.562663	0.80587	-0.0258246	0.442106	0.070118	0.394716	-0.0164003	0.648783
YDR030C	-0.337623	0.135067	0.149094	0.302177	-0.0345624	-0.025737	-0.0142856	-0.0563999
YPL221W	-0.354282	-0.030067	-0.231284	0.0718519	0.0106221	-0.239965	-0.108375	0.0708456
YPL274W	-0.312994	-0.917008	-0.899498	-0.218361	-1.31132	-0.32108	-0.29025	-1.66963
YEL051W	-0.185427	-0.382734	-0.168056	-0.294588	-0.0277287	-0.118305	0.132106	-0.103271
YOL004W	0.274005	0.0429799	0.0232988	-0.132736	-0.0852696	0.00473421	-0.00508354	0.0195685
YGR014W	0.395178	-0.0166856	0.00474596	-0.489695	-0.0982938	-0.557518	-0.310582	0.262241
YGL050W	-0.34674	-0.756642	-0.356689	-0.352327	-0.330517	-0.39558	-0.0655328	-0.623135
YER179W	-0.0468235	-0.172754	0.0523283	0.0909283	-0.188185	0.0879778	0.0953307	-0.0769492
YMR150C	0.36657	0.807109	0.328681	0.625147	0.417591	0.434638	0.0584697	0.646832
YFL007W	-0.118037	-0.350327	-0.252315	-0.280888	-0.239911	-0.0935772	-0.11405	-0.612135
YCR012W	0.341731	-0.341666	0.157976	-0.549874	0.0532532	-0.577761	0.0382052	0.0715475
Q0275	-0.0343141	0.558025	-0.100162	0.343003	-0.129736	-0.402949	-0.359394	0.767468
YPL084W	-0.158572	-0.224023	-0.0343104	0.0306859	-0.323094	0.115862	0.101458	-0.200949
YDR354W	-0.0566522	-0.0365148	-0.223053	-0.614014	-0.101203	-0.353381	-0.00796206	-0.0324341
YDR301W	0.0292766	-0.382222	-0.167202	-0.643747	-0.225388	-0.120125	-0.0217321	-0.32714
YJL053W	-0.250538	-0.141863	0.0818767	0.361194	0.0053212	0.23511	0.310057	-0.11398
YPR104C	0.211305	0.202579	-0.0596279	0.150498	0.0529597	0.00742664	-0.139259	0.26851
YPR151C	0.532756	0.683718	1.15595	0.857996	0.733205	-0.124156	0.177968	1.44101
YOR133W	-0.454124	-0.659327	-0.702303	-0.542599	-0.315253	-0.0877281	-0.0740967	-0.812731
YML028W	0.231767	0.66864	0.426147	0.12561	-0.131019	-0.324945	-0.163957	0.304054
YLL001W	-0.463254	-0.3371	0.0153242	-0.214768	0.244609	0.456045	-0.188078	-0.00228774
YCL001W	0.182852	0.329025	0.162112	0.18874	0.0608775	-0.337425	-0.0660055	0.134416
YDR223W	-0.0583709	-0.391482	0.545799	0.250776	0.147189	-1.12054	-0.32753	-0.213403
YLR043C	0.188686	0.284932	0.126335	-0.00983759	0.110229	0.631237	-0.0614213	0.240711
YJR062C	-0.125191	0.0553094	0.124281	0.517303	-0.217727	0.151977	0.132362	-0.140766
YDL156W	0.398009	-0.473181	-0.46436	-0.28118	0.198735	-0.275828	-0.152409	0.0431373
YNL167C	-0.379435	0.211174	-0.197494	-0.579184	-0.312362	-0.170807	0.038621	-0.435465
YAL060W	0.483686	0.699782	0.716705	0.0533605	0.676478	-0.00355384	0.329798	1.30368
YIL144W	0.081794	0.33296	-0.05467	0.186635	0.00117894	0.131375	0.134285	0.18751
YIL133C	0.30005	0.590894	0.0820051	-0.393172	0.236269	0.101332	0.0969939	0.228257
YLR193C	-0.0100088	0.189167	0.197672	0.111139	0.298527	0.798821	0.0240731	0.199016
YJL200C	0.0693745	-0.561312	-0.15159	-0.502298	-0.278117	-0.60874	-0.400535	-0.696852
YBR148W	0.343455	-0.044571	0.344298	-0.288479	0.269687	-0.155403	-0.141452	-0.0650544
YPL113C	0.312875	0.605908	0.567043	0.498809	0.403391	0.375979	0.105091	0.0438186
YKL041W	-0.106939	0.0839611	0.0413542	0.39919	-0.105393	0.0876201	0.11209	0.169007
YNL067W	0.158795	0.438203	0.428194	-0.125175	0.410029	-0.160955	-0.0635076	0.567305
YDR089W	0.246609	-0.545129	-0.233085	0.148063	-0.373911	-0.0616726	0.117239	-0.169587
YKL014C	-0.430486	-0.248944	-0.339713	-0.0810995	-0.268317	-0.117855	-0.107538	-0.647642
YLR237W	-0.531386	-0.183702	-0.472212	-0.493482	0.699754	0.545522	-0.167642	0.382002
YKL176C	-0.343695	-0.367348	-0.27053	-0.142495	-0.274441	0.145293	-0.0301991	-0.349576
YDR249C	-0.345403	-0.746441	-0.373283	-0.477688	-0.126351	-0.521677	-0.308094	-0.612919
YER091C	-0.429521	-0.791753	-0.237378	-0.397169	-0.206791	0.176481	-0.0958433	-0.784176
YIR024C	0.102992	0.845339	0.272223	0.544063	0.0827352	0.0491241	0.0899767	0.179472
YJR008W	-1.201	0.223438	0.556383	0.899925	0.10581	0.0564386	0.317463	0.0228756
YDL203C	0.292605	-0.0354251	-0.0439564	-0.321005	-0.273249	-0.215636	-0.125882	-0.224163
YML031W	-0.040954	0.486038	-0.0360509	0.118126	0.168377	0.0889828	-0.0317954	0.0570942
YLR215C	0.256158	0.157664	0.320746	-0.0329306	0.338841	0.454022	-0.00309106	0.0833779
YML082W	-0.00717265	0.372165	-0.378161	0.145854	-0.0216652	0.198439	-0.118286	0.028081
YOL054W	-0.269521	0.016917	-0.101049	-0.0330064	0.114324	-0.101697	-0.194285	0.105807
YFR001W	0.365744	0.750555	0.215904	0.306481	0.0159612	-0.175858	-0.0381709	0.56759
YIL031W	-0.422383	-0.214669	-0.338123	-0.30111	-0.391216	-0.155365	-0.0355266	-0.669338
YLR203C	-0.162833	0.046022	-0.245235	-0.138856	-0.25282	0.286961	-0.168927	-0.104918
YLR342W	-0.664643	-0.253993	-0.553835	-0.444183	-0.60038	0.620189	-0.194256	-0.513164
YLR335W	0.0312476	0.0575279	-0.0504741	-0.370796	-0.0318482	0.583895	0.0831107	0.0130044
YJR102C	0.358515	0.237843	0.385832	0.396549	-0.0406228	0.0112016	-0.0255287	0.191475
YOR020C	0.21339	0.553741	0.347307	0.474902	0.480072	-0.251554	-0.22893	0.873648
YJR088C	-0.669064	-0.392914	-0.0650742	-0.00472028	0.061406	-0.211306	-0.159543	-0.372022
YGR104C	-0.236691	-0.252574	-0.252428	-0.019549	-0.0220765	-0.146043	0.0685425	-0.3057
YLR368W	0.099686	0.0300423	0.150458	-0.0175403	0.0185965	0.40871	-0.155593	0.0338461
YBR268W	0.217534	0.503544	0.354165	0.152563	0.342801	-0.189706	0.115915	0.179633
YPR083W	-0.562756	-0.275991	0.196366	0.235379	0.456663	-0.204734	-0.212492	0.465312
YGL088W	-0.0500761	-0.262444	-0.251706	0.0589151	-0.427596	0.228491	0.14242	-0.723727
YGR173W	-0.00532304	-0.230363	-0.316663	-0.294332	0.167959	-0.142201	-0.132232	-0.045207
YDR282C	0.85966	0.49388	0.544666	-0.173657	-0.049338	-0.00901022	-0.0606315	0.382612
YDR009W	-0.58422	-0.253233	0.118398	-0.414986	-0.0632215	-0.24415	0.0321425	-0.687259
YJL095W	0.103918	-0.263325	-0.370278	-0.419802	-0.246406	-0.519114	-0.20136	-0.229307
YBR126C	-0.382302	0.261795	0.259909	0.847164	-0.661605	0.343772	0.543657	-0.20936
YOL149W	0.0847191	0.346904	0.0782021	0.21307	0.00339286	0.202033	0.167247	0.0847497
YGL202W	-0.421153	-0.435739	-0.377888	-0.68721	-0.197098	0.148292	-0.111471	-0.522343
YOR046C	-0.346152	-0.197597	-0.313894	-0.191139	-0.0885908	-0.0353905	-0.00463442	-0.358909
YPR187W	0.0762594	0.214343	0.281355	0.343584	0.470371	0.265794	0.0922841	0.399966
YEL018W	0.159578	0.0518172	0.0401255	0.0914983	0.206036	0.11287	0.0849268	0.00767184
YDR432W	0.0155297	0.23342	-0.0198207	-0.11143	-0.083033	0.264178	0.20424	-0.0429398
YGR195W	-0.121148	0.0589926	-0.134589	0.0749973	0.0816139	-0.125378	0.0296317	-0.00182653
YGL104C	0.321771	-0.192017	0.462912	0.938577	0.0527459	0.930075	0.342193	0.460728
YBL046W	-0.352075	-0.292817	-0.390349	-0.0414949	-0.369677	-0.0267635	-0.0990424	-0.388003
YHR036W	0.476578	0.165251	-0.0568682	-0.082619	0.405177	-0.227585	-0.101208	0.541266
YOL072W	0.300382	0.368307	0.321054	0.338701	0.257521	0.17408	0.263407	0.377193
YPL202C	0.688509	0.156231	-0.00602417	-0.301047	0.26202	0.185049	-0.074444	0.628926
YIL017C	-0.183209	0.252276	0.0438349	0.268454	-0.571098	0.230287	0.242557	-0.283258
YOL123W	-0.20147	-0.228129	-0.344544	-0.246219	0.0481539	-0.186011	0.0496576	0.0681064
YDR132C	-0.421835	0.2823	0.59091	0.462123	-0.0371592	0.300022	0.116509	-0.330558
YML116W	0.167788	0.00721324	0.121208	0.552665	-0.058523	0.225845	-0.123987	-0.396549
YDR185C	-0.941631	0.0927449	0.0479917	1.30707	-0.00366032	0.507733	0.408205	-0.518205
YBR084C-A	0.0349009	0.129066	0.00232223	-0.474333	0.129015	-0.214423	0.0283152	0.167607
YHR207C	0.270379	-0.275715	0.0492047	0.150757	0.255268	0.158169	0.0336794	0.184966
YNL220W	-0.235224	-0.0633158	-0.179293	-0.741613	-0.060942	-0.227309	-0.122475	-0.189993
YGR060W	0.0672965	-0.293625	-0.155428	-0.519583	0.0877006	-0.614263	-0.0542532	-0.0826616
YNL313C	0.00120941	0.250477	-0.287366	-0.477082	0.056859	-0.28219	-0.320653	-0.102034
YGL031C	0.228566	0.396986	0.557582	0.0933044	0.352375	0.148012	0.176515	0.254364
YGR124W	-0.285045	-0.407216	-0.185587	-0.39237	-0.0432561	0.00133922	0.0486793	-0.713731
YPR172W	-0.0185083	-0.296022	-0.340325	-0.223359	-0.780539	-0.078301	0.00412211	-0.629553
YML034W	0.0743584	0.04867	-0.218556	0.454931	-0.143411	0.308143	0.123471	0.0181337
YPR023C	-0.14219	0.0379172	0.116826	-0.0840463	-0.0290227	0.134636	-0.00651485	-0.197611
YDR003W	-0.276845	-0.0589203	0.0916688	0.48846	-0.13063	0.159567	0.215292	-0.116054
YLR144C	-0.164762	-0.208508	-0.326014	-0.0147277	-0.20389	0.45554	-0.0585892	-0.309071
YEL072W	0.153899	-0.366149	-0.0540203	-0.00426839	0.123095	-0.132025	-0.0234578	-0.234834
YPR058W	-0.164844	0.0602091	0.152876	-0.389269	0.207327	-0.0390381	0.20384	-0.129754
YDL020C	-0.683033	-0.155363	-0.0114797	0.299841	0.00031727	-0.283516	-0.208397	-0.192786
YML061C	0.273921	0.491455	-0.0465003	0.272233	0.119286	0.198448	0.0203874	0.221839
YBR050C	-1.03488	-0.515581	0.251513	-0.00408223	-0.744859	-0.717093	-0.252631	-1.3371
YDL191W	-0.169429	-0.207317	-0.143313	0.189266	-0.0164767	-0.47903	-0.183037	0.0180856
YHR101C	0.42991	-0.147757	0.269255	0.262338	0.0243628	-0.00498514	0.310576	0.230884
YER163C	-0.201363	-0.304253	-0.281402	-0.181452	-0.310614	-0.422648	-0.366592	-0.235842
YPL268W	-0.176635	-0.484904	-0.155114	0.436957	0.0884138	-0.10401	-0.080975	-0.276111
YER132C	0.217005	-0.244578	-0.289316	-0.406138	-0.0571671	-0.27499	-0.33366	-0.0595087
YGL110C	-0.0635967	-0.337675	-0.0901192	-0.026422	0.0805549	-0.105613	-0.0426394	-0.0505064
YDR179W-A	0.447439	-0.0447486	-0.0377973	0.218793	-0.0407623	-0.233616	-0.117383	0.23361
YMR242C	-0.0420269	0.287683	0.072261	-0.173758	0.226488	0.283083	0.126883	-0.138113
YMR241W	0.45624	0.676367	0.275324	-0.0927774	0.394909	0.0152149	-0.216863	0.550766
YPL183C	0.0959443	-0.202301	-0.251711	-0.325083	-0.140716	-0.437361	-0.282775	-0.296462
YDR166C	-0.169253	-0.100319	0.00549096	0.0365432	-0.17349	0.0280851	0.165632	-0.274123
YPR118W	-0.221402	-0.35837	-0.225025	-0.277972	-0.00468278	-0.427453	0.000783956	-0.493391
YHR056C	0.142029	0.0989412	-0.162186	-0.0356925	-0.247618	0.155518	0.169621	-0.143721
YJR016C	0.117529	-0.275682	-0.097479	-0.371408	0.0525519	0.373599	0.172714	-0.301985
YDL100C	0.0516794	-0.16571	-0.0443596	-0.215411	0.0720585	-0.0750767	-0.0689204	-0.202901
YBR080C	-0.107592	-0.31635	-0.280024	-0.194871	-0.275663	-0.0967464	-0.00922683	-0.21526
YMR284W	-0.124789	0.138955	0.187522	0.693872	-0.371769	0.194701	0.171035	-0.333185
YGL032C	0.340818	0.370348	0.227841	0.435343	0.379685	0.652835	0.434041	1.13476
YMR035W	0.392911	0.732397	0.275367	0.430234	0.141341	-0.00801035	-0.0982186	0.463557
YOR178C	-2.01067	-0.186913	-0.398445	0.590147	-1.23294	0.336274	0.149447	-0.840211
YKR011C	0.0154804	0.0574727	0.563669	0.663131	0.128054	0.378014	0.293249	0.187881
YBR031W	0.638892	0.8063	0.069283	-0.596362	0.00390513	0.0932326	0.295556	0.639676
YPR005C	-0.74864	-0.174267	-0.156234	0.387716	-0.451297	0.00510161	-0.0829163	-0.398849
YNL044W	-0.0603004	1.08057	0.772913	0.265954	0.346688	0.297446	0.217562	0.426552
YDR200C	0.113734	0.229842	0.286256	0.53173	0.178852	0.135261	0.341903	0.372685
YDR255C	-0.2207	0.247716	-0.0101857	0.10453	-0.286161	0.441441	0.345611	0.0754654
YGR260W	-0.300452	-0.0758759	-0.012642	0.104878	-0.120591	-0.551294	-0.0033172	-0.573098
YNL011C	-0.188019	0.281812	0.102819	-0.227109	-0.376651	0.228695	0.170434	-0.369159
YLR274W	-0.271191	-0.112319	-0.358592	0.0156693	-0.332669	0.407867	-0.0634488	-0.167456
YOR007C	-0.1268	-0.304323	-0.177934	-0.285763	0.167065	-0.209006	-0.251626	-0.127534
YDL220C	0.0313888	-0.31304	-0.272695	-0.139844	-0.299325	-0.130948	-0.190032	-0.314026
YNL142W	0.730653	0.881098	0.874509	0.343675	1.00014	0.494412	0.0446662	1.15333
YHR019C	-0.410056	-0.487697	-0.289096	-0.637732	-0.0800684	-0.206301	-0.033635	-0.613778
YAL003W	0.202258	0.0187117	-0.228376	-0.492415	-0.187414	-0.213145	0.00783882	-0.00218923
YGR138C	-0.590204	-0.584322	-1.24581	0.045955	-1.19365	-0.208998	0.455994	0.426762
YIL078W	-0.219562	0.312785	-0.150261	-0.366705	-0.0701897	-0.0249425	0.102639	-0.341215
YFL024C	-0.249027	-0.247365	-0.0226235	0.224624	0.116817	0.277856	-0.0273234	-0.00752607
YJL127C	0.106277	-0.249757	-0.174163	-0.262404	-0.0578916	-0.175299	0.0928536	-0.131111
YBL092W	0.130033	0.228939	-0.0718096	-0.402134	0.0213921	-0.0541486	0.132724	0.254928
YJL158C	-0.738911	-0.743823	-0.185544	-0.569668	-0.237613	-0.366951	-0.297039	-0.422459
YDR375C	-0.125875	0.052101	0.130502	-0.307918	0.190582	-0.167881	-0.00324153	-0.0232279
YIR001C	-0.445124	0.0189068	-0.015054	-0.241265	-0.0683938	-0.0680527	0.0212063	-0.0757638
YKL195W	-0.339333	0.00743749	0.132937	0.528725	0.204445	0.231726	0.117579	0.240808
YNL179C	0.987371	1.38386	0.130194	-0.210388	-0.079828	0.397846	0.464693	1.28503
YDR320C	-0.0432965	-0.325363	-0.209911	-0.771576	-0.107807	-0.042081	-0.00490353	-0.307553
YNR002C	-0.714281	1.25073	1.03772	0.303287	0.801757	-0.205181	-0.255125	0.685038
YPL030W	0.559028	-0.168025	-0.177725	-0.368831	0.392482	-0.215451	-0.123452	0.27607
YDR452W	-0.0978884	-0.223459	-0.104831	-0.458522	-0.102221	0.0730341	0.0586634	-0.0940758
YLR316C	0.471617	0.0690558	-0.057779	-0.0494373	0.3125	0.413903	-0.152447	0.132569
YFR022W	-0.0524998	-0.892907	-0.203062	-0.236763	-0.423963	-0.363824	-0.171269	-0.6037
YNL124W	0.176886	0.38902	-0.1938	-0.736669	0.497552	-0.142875	-0.153798	0.453278
YGL225W	-0.429207	-0.184547	-0.55301	-0.514769	-0.460533	-0.44003	-0.118061	-0.354183
YAR023C	0.16847	0.534931	0.00386812	0.491147	-0.871123	0.177616	-0.0042851	-0.100868
YOR352W	0.511177	1.02205	0.930792	0.76034	0.460913	0.551359	0.579214	0.761838
YDR534C	0.46731	-0.107231	-0.420725	-0.709661	-0.128921	0.115135	0.00238675	0.448797
YDR129C	-0.560988	0.0270152	0.184172	0.214158	0.0333771	0.207992	0.186749	-0.227179
YOR069W	0.0034363	0.13383	0.0870373	0.190836	0.171203	0.103242	0.102563	0.156458
YGR038W	-0.00948973	-0.176983	-0.115036	-0.295273	-0.121974	0.16468	0.109097	-0.484377
YER140W	-0.127211	-0.283409	-0.118242	0.0159779	-0.00448771	-0.164511	-0.0617059	-0.175428
YBR104W	0.825626	0.209952	0.0521519	0.398997	0.0939093	0.123653	0.126289	0.438331
YBR227C	0.305086	0.111612	-0.0174059	-0.0734073	-0.0792451	0.0282257	0.102235	0.205762
YLR378C	0.150644	-0.0791948	-0.383029	-0.553474	-0.335448	0.47908	-0.116872	-0.390277
YIL116W	0.511213	0.655291	0.363246	0.30751	0.226871	0.550082	0.123563	0.607149
YOL100W	0.0885486	-0.0150146	0.164499	0.217766	0.0646802	0.25529	0.238419	0.22771
YGR156W	0.69877	0.389868	0.325817	-0.112383	0.246553	0.069617	0.336143	0.276715
YFR048W	0.639805	0.311606	0.424524	0.0410791	0.178274	0.0357491	-0.00112389	0.30406
YGL169W	-0.0527329	0.194956	-0.0591644	-0.048128	0.0552425	-0.274386	-0.0918179	-0.208714
YMR307W	-0.236736	0.307238	0.202476	0.214888	-0.0274497	-0.042316	0.0339782	-0.029205
YOL006C	0.702621	0.241485	0.24971	0.0312062	0.249199	-0.174777	-0.122679	0.546978
YDL066W	-0.776904	-0.61788	-0.257151	-0.553429	-0.0887767	0.0160567	-0.0190779	-0.224414
YLR132C	-0.314884	-0.0664132	0.0949587	0.146531	-0.12186	0.372455	0.138336	-0.305762
YER020W	-0.898916	-0.0374137	0.0760719	0.413444	-0.353694	-0.0442053	0.0494886	-0.379852
YML011C	-0.454406	0.0823729	0.00111215	0.458384	0.0205312	0.0935442	-0.0774599	-0.00277913
YNL201C	-0.261718	0.0219938	-0.273891	-0.51983	0.129529	-0.214792	-0.18536	-0.301032
YDR398W	-0.0308177	-0.241793	-0.304299	-0.841667	0.407379	-0.421665	-0.378073	0.0912446
YCR028C-A	-0.24383	-0.0442405	0.545474	0.0800302	0.720733	0.276843	0.126382	0.0588995
YER075C	0.798454	-0.157209	0.0133372	-0.144697	0.21414	-0.3566	-0.279428	0.10383
YJL187C	0.37757	0.382407	0.205129	0.202221	0.129105	0.0552174	-0.0187647	0.301948
YLR018C	0.393431	0.353143	0.123429	0.0118999	0.191625	0.691834	0.0488436	0.272972
YKR085C	0.037216	0.402326	0.113293	0.479957	0.190245	-0.00824214	0.00267334	0.449125
YLR063W	1.09072	0.113266	0.243738	-0.55296	0.826017	-0.00991841	-0.444438	0.855927
YOR234C	0.642714	0.597769	0.45074	0.129117	0.539698	0.0606744	-0.0376949	0.703623
YBR289W	0.10712	0.255273	-0.0551206	0.336269	0.231575	0.0389586	-0.0463526	0.497033
YKR093W	-1.67702	-1.0857	-1.0417	-2.53144	-0.42258	-2.09927	-0.187147	-2.27564
YKL212W	-0.458022	-0.548309	-0.437073	-0.40861	-0.221296	-0.0702238	0.00356835	-0.54849
YMR221C	-0.104398	0.220828	-0.309196	-0.200065	-0.338242	0.018263	0.00049323	-0.474281
YOR269W	0.176858	0.0137581	-0.292807	-0.448075	-0.240075	-0.212128	-0.182193	-0.21169
YDR520C	-0.155801	-0.249378	-0.239413	-0.614889	-0.233958	-0.156186	-0.159097	-0.275341
YGR016W	-0.482341	-0.328158	-0.00170201	0.41328	0.000143636	0.0778657	-0.0997237	-0.178398
YEL053C	-0.0217289	-0.424109	0.170149	-0.123226	0.109339	-0.0163394	0.090986	-0.281103
YDR372C	-0.0524655	0.0596463	0.11522	-0.16745	0.18088	0.113793	0.154291	0.10367
YMR156C	0.265005	0.797903	0.274848	0.556527	-0.170494	0.216917	0.0290835	0.155501
YCR014C	0.021271	0.00222575	0.30739	0.0211294	0.449886	0.215778	-0.0307037	0.31992
YMR129W	0.049563	0.282494	-0.260946	0.142639	-0.152096	0.078733	-0.0187569	-0.207998
YPR106W	-0.283118	-0.372692	-0.492745	-0.259608	-0.334804	-0.591962	-0.0410245	-0.39923
YDR158W	0.0499361	-0.0710943	0.0798166	-0.23634	-0.0120126	0.24259	0.0732608	-0.0704403
YHR065C	-0.194842	-0.138577	-0.242206	0.094918	-0.0692704	-0.104169	-0.00520282	-0.124471
YOR164C	0.127558	-0.28376	0.0249587	-0.00509827	0.18371	0.124856	0.165148	-0.104417
YPL082C	0.144095	-0.192367	-0.242656	-0.158441	-0.0992681	-0.116123	-0.110859	-0.0270861
YDR451C	0.739633	-0.181477	0.287654	-0.6505	0.561622	-0.269437	0.200136	0.570713
YGR283C	0.284088	0.30955	-0.015649	0.0347699	0.212799	-0.573328	-0.252275	0.0681229
YLR429W	0.0196972	-0.340853	-0.430149	-0.452889	-0.387021	0.731937	0.0886214	-0.392567
YLL007C	-0.455685	-0.207738	-0.0420894	0.166514	-0.251901	0.764303	0.239395	-0.121005
YCR032W	0.136115	-0.111083	-0.00961658	0.0411798	-0.0396143	0.0801021	-0.149706	0.0132689
YDR105C	-0.425554	-0.553928	0.0342098	-0.0921814	0.0666339	0.0247037	0.0126656	-0.314322
YLR045C	0.0961237	-0.244783	-0.153234	-0.176673	0.0309312	0.571476	-0.0136545	-0.12627
YNL063W	-0.0609585	0.325236	0.251316	-0.0663408	0.294193	0.175367	0.0773287	-0.333
YLR098C	0.253624	0.0628789	0.225636	-0.0484204	-0.239147	0.35714	-0.0513473	0.021622
YIR038C	0.166129	0.655066	0.305363	-0.0204317	0.0554383	-0.125383	-0.208613	0.389519
YNL032W	0.0122761	0.721336	0.454447	0.321255	0.215034	0.18507	0.0290731	0.218187
YKR058W	-0.697016	0.0434666	-0.10262	0.388728	-0.79982	0.169352	0.461062	-0.687115
YBR033W	-0.892217	-0.26791	0.243124	0.0771249	0.0364728	0.899911	0.226595	0.358915
YDR369C	-0.0175111	-0.191993	-0.131902	-0.452356	-0.334397	-0.0775234	-0.071694	-0.0799787
YAL062W	-0.977657	-1.11932	-0.407466	-0.279894	0.0206651	-0.280856	-0.494607	-0.493223
YLR453C	-0.487836	-0.571824	-0.138707	0.318908	-0.0231261	0.954335	-0.0797652	-0.244014
YMR298W	0.22239	0.583158	0.253803	0.590772	0.106306	0.297633	0.380435	0.100236
YDR350C	-0.26191	-0.195973	-0.113558	-0.222804	-0.113262	-0.0210548	-0.0451201	0.00483046
YNL165W	-0.35759	0.17825	0.00949862	-0.50376	0.33402	0.0613128	-0.248591	-0.00324854
YDR261C	-0.150956	-0.647158	-0.804901	-0.989312	-0.753959	-0.290049	-0.258472	-0.612413
YIL131C	0.500056	0.23919	-0.124203	-0.0578172	0.122594	-0.383977	-0.0165505	0.307323
YBR146W	-0.0429108	0.0663612	-0.0725345	0.182837	0.0466982	-0.153042	0.0957305	0.0631378
YAL044W-A	0.469418	0.581471	0.472442	0.300362	0.507389	0.0690955	0.201088	0.928309
YKL012W	-0.142693	0.0934577	0.0345088	0.233827	0.0478283	0.150921	0.0907637	-0.0186044
YPL115C	0.0985724	-0.193425	-0.13622	-0.094358	-0.135201	-0.0597029	0.00594484	-0.13167
YJL164C	0.316683	0.751417	0.481795	0.819879	-0.848458	0.294701	0.313284	0.575703
YNL065W	1.63066	-0.499885	-0.435245	-2.05544	1.03442	0.0630918	0.311364	0.67692
YNL030W	-0.503874	0.607294	-0.277836	0.63793	-0.145251	-0.0058853	0.015788	0.4259
YLR191W	0.0311884	0.10988	0.365169	-0.0765942	-0.00390274	0.338834	0.0630671	-0.0362357
YJL004C	-0.527915	-0.509182	-0.131782	-0.212478	-0.240499	-0.223096	-0.0589683	-0.508894
YDR356W	0.312787	0.0173882	0.042344	-0.247494	0.268515	0.00188839	0.224962	0.191465
YJL051W	0.278019	-0.115844	-0.279132	0.224187	-0.159104	0.175656	0.0882132	0.530998
YDL205C	-0.698968	-0.763177	-0.325865	-0.438694	-0.00852653	-0.0302311	-0.188678	-0.46352
YML080W	0.389428	0.700007	0.0235703	0.478211	0.404838	-0.00643723	-0.232247	0.50146
YHR180W	-0.209476	-0.217913	0.424463	-0.220335	-0.310823	-0.613383	0.0946899	-0.563008
YMR016C	0.29294	0.681071	0.494684	0.687446	0.338588	0.524093	0.42716	0.234898
YOL052C	0.240369	-0.032042	0.0530639	-0.0258478	0.24631	-0.0111875	0.20328	-0.0770273
YDR475C	-0.620183	-0.711044	-0.429536	-0.73009	-0.626939	0.167361	0.0225762	-0.501307
YJR100C	0.223911	0.00959597	0.388523	0.212425	0.148851	0.168677	0.166772	0.272066
YLR340W	-0.346034	-0.587107	-0.664654	-1.10329	-0.788337	0.083987	-0.1005	-0.791813
YKL043W	0.605914	0.911023	0.732889	1.36602	0.221202	0.87344	0.533478	1.01753
YGR171C	-0.0439646	-0.115688	0.109165	0.166102	-0.040798	-0.295746	-0.0227676	-0.0899686
YAL048C	0.0086972	-0.469836	-0.170509	-0.250363	-0.202053	0.0350388	-0.0347375	-0.128958
YPR085C	-0.0135138	-0.379413	-0.235787	-0.208855	-0.273449	0.0616242	-0.188575	-0.185573
YGL200C	0.0859206	0.0110669	0.144058	0.161356	0.297612	-0.0901919	-0.0585323	0.172828
YOR019W	-0.0352147	0.369108	0.903994	0.416044	-0.460531	-0.230429	0.0130681	-0.0471444
YOR044W	-0.195323	-0.132501	-0.0444602	-0.00781528	0.0781797	-0.298183	0.104646	-0.383518
YBR120C	0.0206143	0.351759	0.306095	0.517181	0.0686069	-0.00583558	0.19904	0.293302
YDR280W	0.168577	0.391114	0.117365	-0.188386	-0.0338198	0.0781908	0.0250413	0.123277
YHR138C	-0.876992	0.461877	0.702096	1.89961	0.0582919	0.565719	0.062496	0.281804
YPR189W	-0.0954824	-0.203311	-0.160636	-0.0111845	0.0495697	0.043054	-0.0445766	-0.0399959
YOR259C	-0.0112878	0.0118429	0.197229	0.390908	0.0896351	0.260046	0.068073	0.0884339
YGR197C	-0.237175	-0.414562	0.0226778	-0.139268	-0.0984874	-0.0864285	-0.017367	-0.306995
YIL099W	-0.536915	0.301352	0.444158	0.66631	-0.385696	0.249712	0.30128	0.199413
YLL024C	0.657184	-0.499596	0.0983995	-0.350634	1.07859	0.236574	-0.314161	0.207584
YDR434W	0.328056	0.24982	0.106567	-0.44125	-0.139258	-0.0964972	-0.000832083	0.101417
YGL106W	0.491045	0.424114	0.335727	0.115304	0.224809	0.244407	0.191369	0.500289
YOR375C	-0.0382295	0.144826	0.384671	-0.40322	0.58991	0.270265	0.428697	0.705984
YOR022C	0.14259	-0.235339	0.183802	-0.0621766	-0.247039	-0.0500698	0.162334	-0.14091
YIL019W	-0.244407	0.13498	-0.370865	-0.0969917	-0.0650541	-0.357142	-0.278987	-0.424194
YER074W-A	0.644082	0.866712	0.77619	0.832006	0.440849	0.372546	-0.0152668	0.820753
YOR099W	-0.312855	-0.374166	-0.061804	-0.0959523	-0.130449	-0.102454	-0.0299481	-0.290759
YOL029C	0.0218832	0.107455	0.0321601	0.0350509	-0.080643	-0.105213	-0.140104	0.282818
YNL222W	0.00849863	0.166113	-0.175238	-0.355298	-0.0732431	-0.435622	0.0220709	-0.2175
YML118W	-0.714184	0.181743	0.10742	0.96826	-0.384233	0.335669	0.0535293	-0.603487
YHR205W	0.250984	0.160483	-0.250224	-0.166894	-0.10649	-0.102617	-0.111411	0.13888
YOL121C	0.00575359	0.0491679	-0.00571068	-0.0481467	0.251722	-0.0284957	-0.0612364	0.27035
YNR058W	0.0330186	0.208155	0.0468548	-0.112505	-0.0628359	0.327849	-0.274744	0.771024
YMR240C	0.253642	0.636624	0.0853378	0.567336	0.165513	0.334788	0.0540562	0.675126
YMR215W	0.226105	0.518557	-0.297892	0.544693	-0.340472	0.581619	0.237216	0.155424
YDR051C	-0.126239	0.0551417	0.0770244	0.12264	0.0254721	0.0929773	0.0165972	0.205519
YGR062C	-0.057912	-0.11196	0.11611	0.250619	0.200703	0.099983	0.0131815	0.166559
YBR078W	-0.261967	0.0203924	-0.37156	-0.518054	-0.446397	-0.366112	-0.264685	-0.185205
YPL240C	0.711305	0.0841561	1.33128	1.00516	2.76784	1.16824	-0.390015	2.33357
YDL022W	0.958014	-0.200101	-0.355633	0.429853	-0.768863	0.546996	0.63154	0.30285
YPR021C	-0.284251	-0.471492	0.0636695	-0.106402	-0.110811	0.304693	0.113402	-0.126097
YGR244C	-0.666059	-0.174309	0.213166	-0.146816	0.408829	-0.0384797	-0.12717	-0.0354372
YDR496C	0.161694	0.20972	0.127306	-0.18757	0.399291	0.0750755	0.0138227	0.127201
YEL070W	-1.12854	0.79966	0.352697	1.17327	-0.317411	0.748454	0.235654	0.821661
YML032C	-0.269009	-0.0199299	-0.517175	0.309855	-0.383088	0.298771	-0.169483	-0.286722
YLR146C	-0.0686971	-0.00579543	0.0827284	0.127775	0.0285264	0.748774	-0.0565024	-0.178167
YGR059W	-0.712819	-0.28973	1.43231	0.171139	0.503754	-0.442044	0.185593	-0.0939664
YDL193W	0.103037	-0.0912896	-0.162527	-0.278577	-0.504427	-0.258705	-0.0477586	-0.266966
YBR052C	0.332074	1.00148	0.598203	0.843536	-0.289794	0.20163	0.328967	0.486903
YER134C	0.209603	0.214384	0.409318	0.239943	-0.0333945	0.226194	0.263193	0.365507
YNL088W	-0.288294	-0.101005	-0.0812969	-0.387967	0.04138	0.0919539	0.00184497	-0.31929
YER161C	0.267952	0.342163	0.0483618	0.186982	0.131384	0.263162	0.25744	0.335958
YBR083W	0.0367527	-0.241228	-0.0113942	-0.377881	0.146212	-0.194509	-0.178028	-0.00671229
YHR103W	-0.131792	-0.183534	-0.122334	0.0661405	-0.193026	-0.160651	0.00206228	-0.264364
YDR461C-A	1.69387	1.5053	1.06037	0.827936	0.81548	-0.141416	0.352441	1.8473
YBR058C-A	1.02288	0.882463	0.707193	0.714244	0.511958	-0.0374559	0.178802	1.02937
YOR042W	0.196628	0.112067	0.12505	0.14588	0.040176	0.262506	0.242844	0.267645
YCR079W	-0.0804931	0.438306	0.356602	0.664542	0.300788	0.319591	0.251269	0.413728
YDR164C	0.17754	0.0703511	0.358142	0.141224	0.0559638	0.342378	0.246414	0.108058
YKL033W	0.180721	-0.196981	-0.0863563	-0.294623	-0.0253698	-0.397704	-0.0931393	-0.178837
YNL046W	0.124951	0.88539	0.141913	0.0124942	0.222347	0.353186	0.121778	0.656378
YJL107C	-1.34855	-0.349334	-1.16327	0.539786	-1.20136	-0.337285	-0.873199	-0.599197
[truncated: 3,384 more rows]

## Sheet: Differential Expression
Comparision	Up/Down	Number of Genes	Gene Name	Systematic Name	log2FoldChange	padj
6006v131	Up	10	YFR032C-B	YFR032C-B	1.68513	0.0388769
			ARI1	YGL157W	1.84708	0.0234317
			MIG2	YGL209W	3.5751	3.59238e-09
			ZRT1	YGL255W	3.49394	2.16303e-09
			HXT4	YHR092C	4.18651	9.31691e-13
			YJL133C-A	YJL133C-A	2.2195	0.00293843
			AHP1	YLR109W	1.65708	0.0442213
			HXT2	YMR011W	2.04473	0.00293843
			ZPS1	YOL154W	3.08109	8.37585e-07
			YOR170W	YOR170W	2.32267	0.0277219
	Down	40	ACH1	YBL015W	-1.93304	0.00663945
			ECM13	YBL043W	-2.48851	0.000101856
			PHO5	YBR093C	-3.7965	1.63277e-10
			PHO89	YBR296C	-5.9317	1.16097e-20
			ADY2	YCR010C	-3.04873	3.10767e-05
			GIT1	YCR098C	-2.05388	0.0168226
			YDR034W-B	YDR034W-B	-2.08946	0.0398766
			PHM6	YDR281C	-2.26186	0.00536757
			ARO10	YDR380W	-2.15398	0.0285031
			GLC3	YEL011W	-2.35187	0.000247019
			RGI1	YER067W	-2.91301	1.10009e-06
			YGR067C	YGR067C	-1.80563	0.0304059
			MGA1	YGR249W	-2.31426	0.000949289
			SPL2	YHR136C	-4.30869	5.47445e-09
			SIP4	YJL089W	-1.91864	0.0435871
			INO1	YJL153C	-1.82841	0.0148199
			SFC1	YJR095W	-2.37656	0.00290231
			CWP1	YKL096W	-1.9839	0.00505839
			KDX1	YKL161C	-1.80203	0.0246633
			JEN1	YKL217W	-2.11232	0.00205205
			SRL3	YKR091W	-2.50765	0.000185623
			PCK1	YKR097W	-2.90145	2.55783e-06
			IDP2	YLR174W	-1.9988	0.00505839
			FBP1	YLR377C	-3.71395	4.62982e-10
			PHO84	YML123C	-5.62806	2.52513e-20
			YPK2	YMR104C	-1.90851	0.00832456
			SPG4	YMR107W	-2.751	0.000521648
			SIP18	YMR175W	-1.90615	0.0212232
			YMR206W	YMR206W	-1.78831	0.0277219
			ADH2	YMR303C	-2.07358	0.00284263
			MLS1	YNL117W	-1.91593	0.0213221
			YNL194C	YNL194C	-3.60592	3.9751e-07
			BAG7	YOR134W	-2.60785	0.000123384
			GAC1	YOR178C	-2.01067	0.00423823
			TPO4	YOR273C	-1.9461	0.0062371
			MF(ALPHA)1	YPL187W	-2.63786	0.00252212
			USV1	YPL230W	-1.74285	0.0330057
			CSR2	YPR030W	-2.0829	0.00257717
			OPT2	YPR194C	-2.98677	2.45202e-05
			YPR195C	YPR195C	-2.60129	0.0442213
6006v132	Up	9	HXT6	YDR343C	2.5943	7.8755e-05
			SIT1	YEL065W	2.06336	0.00719352
			SSA4	YER103W	1.83484	0.0431867
			BTN2	YGR142W	2.29119	0.00140167
			RGI2	YIL057C	2.09705	0.00719352
			YJL133C-A	YJL133C-A	2.0553	0.0249735
			SFC1	YJR095W	2.1158	0.013257
			ZPS1	YOL154W	3.05193	3.19047e-06
			FDH1	YOR388C	3.48576	1.67419e-06
	Down	5	PHO5	YBR093C	-2.3542	0.000872549
			PHO89	YBR296C	-2.53825	0.000249889
			SPL2	YHR136C	-2.54136	0.00437719
			CWP1	YKL096W	-3.29883	2.03183e-07
			PHO84	YML123C	-3.18464	4.90181e-07
6006v232	Up	9	HXT6	YDR343C	3.53727	4.32764e-09
			SIT1	YEL065W	2.28029	0.00131362
			SSA4	YER103W	3.55386	4.32764e-09
			BTN2	YGR142W	4.04579	3.29169e-11
			RGI2	YIL057C	2.31284	0.00131362
			SFC1	YJR095W	2.19884	0.00842476
			FDH1	YOR388C	4.79588	9.28264e-12
			MF(ALPHA)1	YPL187W	2.70062	0.000324677
			HSP82	YPL240C	2.76784	1.50191e-05
	Down	7	PHO5	YBR093C	-2.57197	0.000128376
			PHO89	YBR296C	-3.03523	2.9402e-06
			GIT1	YCR098C	-2.31203	0.0115699
			GLC3	YEL011W	-2.08992	0.00603469
			SPL2	YHR136C	-2.80972	0.00129463
			CWP1	YKL096W	-2.8648	6.82198e-06
			PHO84	YML123C	-3.59914	4.32764e-09
6006v233	Up	4	HXT3	YDR345C	2.88242	5.55889e-05
			MIG2	YGL209W	3.02296	2.1776e-06
			HXT4	YHR092C	4.6507	2.35038e-15
			YJL133C-A	YJL133C-A	2.11147	0.0181941
	Down	7	PHO5	YBR093C	-3.4889	6.77139e-09
			PHO89	YBR296C	-5.63733	1.72197e-19
			PHM6	YDR281C	-3.32725	4.18384e-06
			ARO10	YDR380W	-3.05074	0.000363009
			SPL2	YHR136C	-3.67947	1.03766e-06
			PHO84	YML123C	-6.44464	1.23491e-24
			GRE1	YPL223C	-2.36841	0.00764747
6006v334	Up	21	NHP6b	YBR089C-A	1.86035	0.0170292
			YDR133C	YDR133C	2.21773	0.00105972
			YDR433W	YDR433W	2.29913	0.00622266
			SIT1	YEL065W	2.61011	4.23035e-05
			SPI1	YER150W	1.91669	0.0127216
			YFR032C-B	YFR032C-B	1.94953	0.00890496
			ZRT1	YGL255W	2.38053	0.000297041
			YGR025W	YGR025W	2.07488	0.00530755
			YIR016W	YIR016W	1.69822	0.0497907
			TIS11	YLR136C	2.00957	0.00909681
			YET2	YMR040W	1.76121	0.0497907
			ISF1	YMR081C	1.8331	0.0185394
			HOR7	YMR251W-A	2.2956	0.000590588
			COX7	YMR256C	1.78006	0.0315756
			NCE103	YNL036W	2.10296	0.00294857
			YNR014W	YNR014W	2.17697	0.00449289
			HUB1	YNR032C-A	2.08178	0.00608945
			ZPS1	YOL154W	1.93664	0.0176255
			FIT2	YOR382W	2.65725	4.23035e-05
			FIT3	YOR383C	2.7785	1.18257e-05
			FRE5	YOR384W	2.67791	9.62615e-05
	Down	11	PHO5	YBR093C	-4.11348	4.46765e-12
			PHO89	YBR296C	-5.76059	4.40166e-20
			GIT1	YCR098C	-1.98687	0.0322809
			PHM6	YDR281C	-3.4585	2.1412e-06
			COS12	YGL263W	-3.4451	0.000816037
			ECL1	YGR146C	-2.83712	3.41684e-05
			SPL2	YHR136C	-4.47467	2.99604e-09
			YHR177W	YHR177W	-3.53695	0.000590588
			PHO12	YHR215W	-2.94058	0.00909681
			PHO84	YML123C	-8.77035	1.60057e-36
			OPT2	YPR194C	-2.2986	0.00449289
6006v335	Up	10	YBR085C-A	YBR085C-A	1.78636	0.0387783
			HXT6	YDR343C	3.17397	1.33401e-07
			SIT1	YEL065W	1.79618	0.0386817
			SPI1	YER150W	2.92127	2.67826e-06
			BTN2	YGR142W	1.82318	0.0369053
			YHR138C	YHR138C	1.89961	0.0203343
			YJL133C-A	YJL133C-A	2.51678	0.000626537
			GTO3	YMR251W	2.85623	0.000453804
			HOR7	YMR251W-A	1.89221	0.0203343
			FRE5	YOR384W	2.39133	0.00120342
	Down	12	PHO5	YBR093C	-3.72945	5.80245e-10
			PHO89	YBR296C	-4.61175	5.25782e-14
			PHM6	YDR281C	-3.39731	2.67637e-06
			ATO3	YDR384C	-1.92131	0.0203343
			MIG2	YGL209W	-2.49456	0.000931989
			SPL2	YHR136C	-4.29566	8.21284e-09
			HMS2	YJR147W	-1.9988	0.0155517
			CWP1	YKL096W	-1.85876	0.0257253
			PTR2	YKR093W	-2.53144	0.000227041
			PHO84	YML123C	-6.1548	5.77064e-23
			AQR1	YNL065W	-2.05544	0.00775478
			ARG1	YOL058W	-2.26929	0.00116707
6006v336	Up	4	HXT6	YDR343C	3.58791	7.73077e-10
			SPI1	YER150W	1.7857	0.0382569
			BTN2	YGR142W	1.9241	0.0133568
			FBP1	YLR377C	2.15218	0.00224236
	Down	25	PHO11	YAR071W	-3.72179	0.00152787
			HSP26	YBR072W	-2.03548	0.0099923
			PHO5	YBR093C	-4.06906	6.12554e-12
			PHO89	YBR296C	-5.31761	1.06477e-17
			PHM6	YDR281C	-4.40405	7.73077e-10
			ARO10	YDR380W	-2.85624	0.00152787
			POX1	YGL205W	-1.84633	0.0390213
			MIG2	YGL209W	-1.99888	0.0241754
			ZRT1	YGL255W	-2.01604	0.00595875
			ECL1	YGR146C	-2.34504	0.00152787
			SPL2	YHR136C	-5.46294	5.30744e-12
			ARO9	YHR137W	-2.03781	0.0187749
			PHO12	YHR215W	-3.46545	0.00152787
			DCG1	YIR030C	-2.03721	0.0495659
			ARG3	YJL088W	-2.30195	0.00451283
			NCA3	YJL116C	-1.84371	0.046261
			PTR2	YKR093W	-2.09927	0.00500988
			AQY2	YLL052C	-2.70585	0.000118748
			YLL053C	YLL053C	-2.26813	0.00438875
			PHO84	YML123C	-8.0761	4.35761e-33
			HXT2	YMR011W	-2.91875	1.44147e-06
			ARG1	YOL058W	-3.11299	3.05772e-07
			SPS4	YOR313C	-3.0066	2.96198e-05
			SFG1	YOR315W	-1.7642	0.046261
			GRE1	YPL223C	-2.29318	0.00759015
6006v337	Up	16	GPM2	YDL021W	1.80826	0.0364647
			HXT6	YDR343C	3.47405	5.95117e-09
			YDR461C-A	YDR461C-A	1.8473	0.0301277
			SIT1	YEL065W	2.39494	0.000337243
			SSA4	YER103W	2.28966	0.00077733
			YFR032C-B	YFR032C-B	1.77223	0.0325115
			GPG1	YGL121C	1.88879	0.0205181
			BTN2	YGR142W	2.59032	8.13844e-05
			TIS11	YLR136C	1.80213	0.0377118
			COX7	YMR256C	1.75119	0.0377118
			MFA2	YNL145W	2.13123	0.0056409
			FIT2	YOR382W	2.54182	0.00015722
			FIT3	YOR383C	2.2783	0.000888383
			FRE5	YOR384W	1.89796	0.0325115
			MF(ALPHA)1	YPL187W	2.01615	0.0235723
			HSP82	YPL240C	2.33357	0.00047144
	Down	17	PHO5	YBR093C	-3.22356	1.22832e-07
			PHO89	YBR296C	-5.88732	8.33051e-21
			ADY2	YCR010C	-2.38097	0.00362598
			GIT1	YCR098C	-3.55407	4.3373e-07
			PHM6	YDR281C	-2.8674	0.00015722
			GLC3	YEL011W	-1.73736	0.0377118
			FMP48	YGR052W	-2.0233	0.0241788
			ECL1	YGR146C	-2.30383	0.00172176
			MGA1	YGR249W	-2.04234	0.00831323
			SPL2	YHR136C	-4.16229	2.48288e-08
			CWP1	YKL096W	-2.34629	0.00047144
			PTR2	YKR093W	-2.27564	0.00119819
			MMP1	YLL061W	-2.07386	0.00508291
			PHO84	YML123C	-6.96493	1.59677e-27
			HXT2	YMR011W	-2.22296	0.00111449
			ADH2	YMR303C	-1.98925	0.00700546
			TPO4	YOR273C	-1.98758	0.00700546

## Sheet: Upregulated GO
Strains	GOID	GO_term	Cluster frequency	Background frequency	P-value	Gene(s) annotated to the term
6006v 131	15749	monosaccharide transport	2 out of 11 genes, 18.2%	24 out of 5772 background genes, 0.4%	0.04276	HXT4/YHR092C:HXT2/YMR011W
6006v 131	8645	hexose transport	2 out of 11 genes, 18.2%	24 out of 5772 background genes, 0.4%	0.04276	HXT4/YHR092C:HXT2/YMR011W
6006v132	NA	NA	NA	NA	NA	NA
6006v232	15749	monosaccharide transport	3 out of 11 genes, 27.3%	24 out of 5772 background genes, 0.4%	0.00049	HXT7/YDR342C:HXT6/YDR343C:HXT3/YDR345C
6006v232	8645	hexose transport	3 out of 11 genes, 27.3%	24 out of 5772 background genes, 0.4%	0.00049	HXT7/YDR342C:HXT6/YDR343C:HXT3/YDR345C
6006v232	8643	carbohydrate transport	3 out of 11 genes, 27.3%	33 out of 5772 background genes, 0.6%	0.00131	HXT7/YDR342C:HXT6/YDR343C:HXT3/YDR345C
6006v232	55085	transmembrane transport	5 out of 11 genes, 45.5%	232 out of 5772 background genes, 4.0%	0.00183	HXT7/YDR342C:HXT6/YDR343C:HXT3/YDR345C:SIT1/YEL065W:SSA4/YER103W
6006v232	71702	organic substance transport	6 out of 11 genes, 54.5%	645 out of 5772 background genes, 11.2%	0.02573	HXT7/YDR342C:HXT6/YDR343C:HXT3/YDR345C:SSA4/YER103W:BTN2/YGR142W:SFC1/YJR095W
6006v232	44765	single-organism transport	7 out of 11 genes, 63.6%	1021 out of 5772 background genes, 17.7%	0.04338	HXT7/YDR342C:HXT6/YDR343C:HXT3/YDR345C:SIT1/YEL065W:SSA4/YER103W:BTN2/YGR142W:SFC1/YJR095W
6006v233	44699	single-organism process	2 out of 3 genes, 66.7%	3437 out of 5772 background genes, 59.5%	0	MIG2/YGL209W:HXT4/YHR092C
6006v334	15891	siderophore transport	3 out of 23 genes, 13.0%	8 out of 5772 background genes, 0.1%	0.00027	SIT1/YEL065W:FIT2/YOR382W:FIT3/YOR383C
6006v334	15688	iron chelate transport	3 out of 23 genes, 13.0%	9 out of 5772 background genes, 0.2%	0.0004	SIT1/YEL065W:FIT2/YOR382W:FIT3/YOR383C
6006v334	1901678	iron coordination entity transport	3 out of 23 genes, 13.0%	13 out of 5772 background genes, 0.2%	0.00134	SIT1/YEL065W:FIT2/YOR382W:FIT3/YOR383C
6006v334	6879	cellular iron ion homeostasis	3 out of 23 genes, 13.0%	35 out of 5772 background genes, 0.6%	0.02897	SIT1/YEL065W:TIS11/YLR136C:FET3/YMR058W
6006v334	55072	iron ion homeostasis	3 out of 23 genes, 13.0%	37 out of 5772 background genes, 0.6%	0.03421	SIT1/YEL065W:TIS11/YLR136C:FET3/YMR058W
6006v335	NA	NA	NA	NA	NA	NA
6006v336	15749	monosaccharide transport	5 out of 9 genes, 55.6%	24 out of 5772 background genes, 0.4%	2.78e-09	HXT7/YDR342C:HXT6/YDR343C:HXT3/YDR345C:HXT4/YHR092C:GAL2/YLR081W
6006v336	8645	hexose transport	5 out of 9 genes, 55.6%	24 out of 5772 background genes, 0.4%	2.78e-09	HXT7/YDR342C:HXT6/YDR343C:HXT3/YDR345C:HXT4/YHR092C:GAL2/YLR081W
6006v336	8643	carbohydrate transport	5 out of 9 genes, 55.6%	33 out of 5772 background genes, 0.6%	1.54e-08	HXT7/YDR342C:HXT6/YDR343C:HXT3/YDR345C:HXT4/YHR092C:GAL2/YLR081W
6006v336	71702	organic substance transport	6 out of 9 genes, 66.7%	645 out of 5772 background genes, 11.2%	0.00333	HXT7/YDR342C:HXT6/YDR343C:HXT3/YDR345C:BTN2/YGR142W:HXT4/YHR092C:GAL2/YLR081W
6006v336	51179	localization	7 out of 9 genes, 77.8%	1329 out of 5772 background genes, 23.0%	0.02185	HXT7/YDR342C:HXT6/YDR343C:HXT3/YDR345C:BTN2/YGR142W:HXT4/YHR092C:HSP104/YLL026W:GAL2/YLR081W
6006v336	44765	single-organism transport	6 out of 9 genes, 66.7%	1021 out of 5772 background genes, 17.7%	0.04366	HXT7/YDR342C:HXT6/YDR343C:HXT3/YDR345C:BTN2/YGR142W:HXT4/YHR092C:GAL2/YLR081W
6006v337	15891	siderophore transport	3 out of 22 genes, 13.6%	8 out of 5772 background genes, 0.1%	0.00032	SIT1/YEL065W:FIT2/YOR382W:FIT3/YOR383C
6006v337	15688	iron chelate transport	3 out of 22 genes, 13.6%	9 out of 5772 background genes, 0.2%	0.00047	SIT1/YEL065W:FIT2/YOR382W:FIT3/YOR383C
6006v337	1901678	iron coordination entity transport	3 out of 22 genes, 13.6%	13 out of 5772 background genes, 0.2%	0.0016	SIT1/YEL065W:FIT2/YOR382W:FIT3/YOR383C
6006v337	15749	monosaccharide transport	3 out of 22 genes, 13.6%	24 out of 5772 background genes, 0.4%	0.01099	HXT6/YDR343C:GAL2/YLR081W:SKS1/YPL026C
6006v337	8645	hexose transport	3 out of 22 genes, 13.6%	24 out of 5772 background genes, 0.4%	0.01099	HXT6/YDR343C:GAL2/YLR081W:SKS1/YPL026C
6006v337	8643	carbohydrate transport	3 out of 22 genes, 13.6%	33 out of 5772 background genes, 0.6%	0.02898	HXT6/YDR343C:GAL2/YLR081W:SKS1/YPL026C

## Sheet: Downregulated GO
Strains	GOID	GO_term	Cluster frequency	Background frequency	P-value	Gene(s) annotated to the term
6006v131	6820	anion transport	7 out of 43 genes, 16.3%	136 out of 5772 background genes, 2.4%	0.01113	PHO89/YBR296C:ADY2/YCR010C:GIT1/YCR098C:SFC1/YJR095W:JEN1/YKL217W:PHO84/YML123C:OPT2/YPR194C
6006v131	6112	energy reserve metabolic process	4 out of 43 genes, 9.3%	34 out of 5772 background genes, 0.6%	0.02138	GLC3/YEL011W:RGI1/YER067W:RGI2/YIL057C:GAC1/YOR178C
6006v131	97080	plasma membrane selenite transport	2 out of 43 genes, 4.7%	3 out of 5772 background genes, 0.1%	0.03286	JEN1/YKL217W:PHO84/YML123C
6006v132	6817	phosphate ion transport	2 out of 5 genes, 40.0%	10 out of 5772 background genes, 0.2%	0.00054	PHO89/YBR296C:PHO84/YML123C
6006v132	15698	inorganic anion transport	2 out of 5 genes, 40.0%	24 out of 5772 background genes, 0.4%	0.00329	PHO89/YBR296C:PHO84/YML123C
6006v132	98656	anion transmembrane transport	2 out of 5 genes, 40.0%	31 out of 5772 background genes, 0.5%	0.00553	PHO89/YBR296C:PHO84/YML123C
6006v132	34220	ion transmembrane transport	2 out of 5 genes, 40.0%	55 out of 5772 background genes, 1.0%	0.01751	PHO89/YBR296C:PHO84/YML123C
6006v232	NA	NA	NA	NA	NA	NA
6006v233	6817	phosphate ion transport	2 out of 9 genes, 22.2%	10 out of 5772 background genes, 0.2%	0.00232	PHO89/YBR296C:PHO84/YML123C
6006v233	15698	inorganic anion transport	2 out of 9 genes, 22.2%	24 out of 5772 background genes, 0.4%	0.01407	PHO89/YBR296C:PHO84/YML123C
6006v233	98656	anion transmembrane transport	2 out of 9 genes, 22.2%	31 out of 5772 background genes, 0.5%	0.02356	PHO89/YBR296C:PHO84/YML123C
6006v334	6817	phosphate ion transport	2 out of 13 genes, 15.4%	10 out of 5772 background genes, 0.2%	0.01377	PHO89/YBR296C:PHO84/YML123C
6006v335	6817	phosphate ion transport	2 out of 13 genes, 15.4%	10 out of 5772 background genes, 0.2%	0.00626	PHO89/YBR296C:PHO84/YML123C
6006v335	15698	inorganic anion transport	2 out of 13 genes, 15.4%	24 out of 5772 background genes, 0.4%	0.03771	PHO89/YBR296C:PHO84/YML123C
6006v335	55085	transmembrane transport	4 out of 13 genes, 30.8%	232 out of 5772 background genes, 4.0%	0.04095	PHO89/YBR296C:ATO3/YDR384C:PHO84/YML123C:AQR1/YNL065W
6006v335	6811	ion transport	4 out of 13 genes, 30.8%	235 out of 5772 background genes, 4.1%	0.04296	PHO89/YBR296C:ATO3/YDR384C:PHO84/YML123C:AQR1/YNL065W
6006v336	6817	phosphate ion transport	2 out of 23 genes, 8.7%	10 out of 5772 background genes, 0.2%	0.04693	PHO89/YBR296C:PHO84/YML123C
6006v337	15696	ammonium transport	3 out of 22 genes, 13.6%	16 out of 5772 background genes, 0.3%	0.00242	ADY2/YCR010C:TPO4/YOR273C:SAM3/YPL274W
6006v337	6556	S-adenosylmethionine biosynthetic process	2 out of 22 genes, 9.1%	3 out of 5772 background genes, 0.1%	0.00386	SAM2/YDR502C:SAM1/YLR180W
6006v337	15848	spermidine transport	2 out of 22 genes, 9.1%	4 out of 5772 background genes, 0.1%	0.0077	TPO4/YOR273C:SAM3/YPL274W
6006v337	46500	S-adenosylmethionine metabolic process	2 out of 22 genes, 9.1%	4 out of 5772 background genes, 0.1%	0.0077	SAM2/YDR502C:SAM1/YLR180W
6006v337	6811	ion transport	6 out of 22 genes, 27.3%	235 out of 5772 background genes, 4.1%	0.01712	PHO89/YBR296C:ADY2/YCR010C:GIT1/YCR098C:PHO84/YML123C:TPO4/YOR273C:SAM3/YPL274W
6006v337	15695	organic cation transport	2 out of 22 genes, 9.1%	7 out of 5772 background genes, 0.1%	0.02678	TPO4/YOR273C:SAM3/YPL274W
6006v337	72337	modified amino acid transport	2 out of 22 genes, 9.1%	8 out of 5772 background genes, 0.1%	0.03562	MMP1/YLL061W:SAM3/YPL274W
