# Supplementary material for: The Influence of Polyploidy on the Evolution of Yeast Grown in a Sub-Optimal Carbon Source
Source: Mol Biol Evol. 2017 Jul 24;34(10):2690–703. doi: 10.1093/molbev/msx205 (PMC5850772; doi:10.1093/molbev/msx205)
Supplement: Supplementary Data [file msx205_Supp.zip › msx205_SuppPrimers.xlsx]

## Sheet: qRT-PCR Primers
Gene	Direction	Primer	Sequence
HXT1	Forward	PR001F	GTTTGTGTTTCGCCTGGGCCTT
	Reverse	PR001R	TGGATGGTCAGGTGGGCATTTG
HXT2	Forward	PR002F	CGCTACTAGCCGCGTTGAAAGT
	Reverse	PR002R	ATGCGGCGATTGGCTTTGCT
HXT3	Forward	PR003F	TTTCCAAGCTGAGGCCGACCAA
	Reverse	PR003R	ACGAAACCACCGAAGGCAACCA
HXT4	Forward	PR004F	TAAGGTCAGCGCAGACGATCCA
	Reverse	PR004R	TTCACCCCAGGAGGCATTACCA
HXT5	Forward	PR005F	TGGTACCGCCGGTTACAACGAT
	Reverse	PR005R	TCGTCTTTGGGAGGGCCTTCAT
HXT6/7	Forward	PR006F	ATGGGGTGCTGCATCCATGACT
	Reverse	PR006R	GCACCCTTGGAAGATGGTTGGT
MIG2	Forward	PR007F	ACACTCCACGCTCTGTGCCAAA
	Reverse	PR007R	AGGGCTGGCAGTTTGATGCTGA
SUC2	Forward	PR008F	TTCACACCCAACAAGGGCTGGA
	Reverse	PR008R	TGGCCCCAAAACAATGGCGT
PHO84	Forward	PR009F	ATGGAGAGGTGCCATCATGGGT
	Reverse	PR009R	TCGCCCTTGTAAGCAGCAACCA
SNF3	Forward	PR010F	AGGGCATAGCACTGCGACGAAA
	Reverse	PR010R	TTTTGCCGCTGCAAGCTCGT
MTH1	Forward	PR016F	TGAGATCAAGCGCCGCAACA
	Reverse	PR016R	ATCCGGCTGCCAATCCAATCCT
ACT1	Forward	PR013F	ACGTCGCCTTGGACTTCGAACA
	Reverse	PR013R	TGGAACAAAGCTTCTGGGGCTC

## Sheet: Sanger Primers
Primer	Target	Sequence
AS055-MTH1seq-F1	MTH1	CGAAACCACAAGCAGCAATA
AS055-MTH1seq-R1	MTH1	ACCATCGGGAAGGTTTCTTT
AS055-MTH1seq-F2	SNF3	AGTGAGCCTGGATGAAGCAT
AS056-SNF3seq-F1	SNF3	ATGCCTTTGTTGGCATAGAA
AS056-SNF3seq-R1	SNF3	ATAATGCACGTCCGCTTAAT
AS056-SNF3seq-F2	SNF3	GGTGCTGGAGGAATCACATT
AS056-SNF3seq-F3	SNF3	ATTGCCCTTCAAGCATTTCA
AS056-SNF3seq-F4	SNF3	TGACCGTTTATGAAACGAAGG
AS056-SNF3seq-F5	SNF3	CAAGCGAAGATTACACAGAAGATG
F1 and R1 were used to amplify gene
F1-FN and R1 were used to sequence PCR Product

## Sheet: RGT1delta
Primer	Sequence
AS136_RGT1_pCORE_delta_F1	CGATTCTCACATTTGTCAAGAAGCTGTACTCTTCTCTCAAACTCCAATATATTTCAAATTGAGCTCGTTTTCGACACTGG	pCORE amplification Sequence
AS136_RGT1_pCORE_delta_R1	GAATTTCTGCCTGAGGAGAAGGGAGAACCTGACCTACAGGAGAAGGGAGCATAGTTACCTGTCCTTACCATTAAGTTGATC	pCORE amplification Sequence
AS140_RGT1_F	AGTCATGTAGCATGTGCGCT	Check pCORE insert
AS140_RGT1_R	AGCGCCGGAATTGAATCTGT	Check pCORE insert
